# Supplementary material for: Quantitative proteomics analysis of proteins involved in alkane uptake comparing the profiling of Pseudomonas aeruginosa SJTD-1 in response to n-octadecane and n-hexadecane
Source: PLoS One. 2017 Jun 29;12(6):e0179842. doi: 10.1371/journal.pone.0179842 (PMC5491041; doi:10.1371/journal.pone.0179842)
Supplement: S2 Table — (XLSX) [file pone.0179842.s003.xlsx]

## Sheet: Sheet1
Number	Identified Proteins	Accession Number	Molecular Weight	Ratio (C18/C16)
1	ribosomal protein S16	gi|15598940	9 kDa	4.86667
2	GroES	gi|15599582	10 kDa	4.43333
3	ribosomal protein L15	gi|15599440	15 kDa	3.66667
4	precursor	gi|15600115	16 kDa	3.23333
5	protein	gi|15596143	35 kDa	3.03333
6	biogenesis GTP-binding protein YsxC	gi|15600685	24 kDa	3
7	diphosphate kinase	gi|15599002	16 kDa	2.83333
8	ribosomal protein L3	gi|15599459	21 kDa	2.6
9	protein	gi|15595466	16 kDa	2.56667
10	amino acid aminotransferase	gi|15600206	34 kDa	2.5
11	DNA-binding protein	gi|15599428	19 kDa	2.5
12	protein	gi|15599821	221 kDa	2.43333
13	protein	gi|15596838	10 kDa	2.43333
14	gamma-lyase	gi|15595597	43 kDa	2.36667
15	ribosomal protein L18	gi|15599443	13 kDa	2.33333
16	ribosomal protein S17	gi|15599450	10 kDa	2.3
17	ornithine acetyltransferase/N-acetylglutamate synthase protein	gi|15599598	42 kDa	2.26667
18	protein	gi|15599691	25 kDa	2.26667
19	protein	gi|15598528	16 kDa	2.23333
20	gi|15595598|dihydroorotase	gi|15595598	44 kDa	2.13333
21	Division (RND) efflux membrane fusion protein precursor	gi|15595355	38 kDa	2.13333
22	protein	gi|15600077	22 kDa	2.1
23	reductase precursor	gi|15595716	63 kDa	2
24	DNA ligase	gi|15597334	94 kDa	1.96667
25	protein	gi|15596691	61 kDa	1.93333
26	gi|15599431|bacterioferritin	gi|15599431	18 kDa	1.93333
27	receptor	gi|15600698	28 kDa	1.93333
28	protein	gi|15599633	36 kDa	1.9
29	cyclohydrolase II	gi|15599242	22 kDa	1.9
30	cytidylyltransferase	gi|15598175	28 kDa	1.86667
31	regulator	gi|15597773	16 kDa	1.83333
32	ribosomal protein S8	gi|15599445	14 kDa	1.83333
33	PfpI	gi|15595552	19 kDa	1.83333
34	protein	gi|15598657	43 kDa	1.83333
35	dehydrogenase	gi|15597819	46 kDa	1.83333
36	reductase	gi|15599585	27 kDa	1.83333
37	protein	gi|15597933	14 kDa	1.8
38	dehydrogenase	gi|15599152	30 kDa	1.8
39	protein	gi|15599532	21 kDa	1.8
40	membrane protein precursor	gi|15596238	22 kDa	1.8
41	dehydrogenase	gi|15595644	43 kDa	1.76667
42	protein	gi|15596964	57 kDa	1.76667
43	ribosomal protein S18	gi|15600127	9 kDa	1.73333
44	methylesterase	gi|15596656	39 kDa	1.73333
45	protein	gi|15599619	66 kDa	1.7
46	protein	gi|15597700	23 kDa	1.7
47	protein	gi|15598677	39 kDa	1.7
48	transducer	gi|15598063	51 kDa	1.7
49	ribosomal protein S19	gi|15599455	10 kDa	1.7
50	protein	gi|15599649	24 kDa	1.66667
51	uptake regulation protein	gi|15599958	14 kDa	1.63333
52	dehydrogenase	gi|15599394	64 kDa	1.63333
53	carbamoyltransferase	gi|15600365	38 kDa	1.63333
54	ribosomal protein L17	gi|15599433	15 kDa	1.63333
55	GroEL	gi|15599581	57 kDa	1.63333
56	kinase	gi|15598778	56 kDa	1.6
57	ribosomal protein L14	gi|15599449	13 kDa	1.6
58	protein	gi|15599212	23 kDa	1.6
59	membrane protein precursor	gi|15599785	49 kDa	1.6
60	oxidoreductase	gi|15599836	56 kDa	1.56667
61	membrane protein precursor	gi|15597956	47 kDa	1.56667
62	protein	gi|15595754	16 kDa	1.56667
63	synthetase	gi|15600244	65 kDa	1.56667
64	dehydrogenase	gi|15596784	50 kDa	1.56667
65	gi|15596050|oxidoreductase	gi|15596050	23 kDa	1.53333
66	protease MucD precursor	gi|15595963	49 kDa	1.53333
67	synthetase	gi|15597193	72 kDa	1.53333
68	aminopeptidase	gi|15598853	29 kDa	1.53333
69	protein	gi|15597740	24 kDa	1.53333
70	gi|15598725|peroxidase	gi|15598725	22 kDa	1.53333
71	deformylase	gi|15595217	19 kDa	1.53333
72	dehydrogenase	gi|15595513	44 kDa	1.5
73	enzyme	gi|15600239	45 kDa	1.5
74	5'-monophosphate dehydrogenase	gi|15598965	52 kDa	1.5
75	aminopeptidase	gi|15599026	52 kDa	1.5
76	regulator FleQ	gi|15596294	55 kDa	1.5
77	response regulator PhoP	gi|15596376	26 kDa	1.5
78	component of ABC transporter	gi|15599418	61 kDa	1.5
79	glucosamine N-acyltransferase	gi|15598842	36 kDa	1.5
80	domain/BON superfamily protein	gi|15600371	15 kDa	1.5
81	motility protein PilU	gi|15595593	43 kDa	1.5
82	ribosomal protein S6	gi|15600128	16 kDa	1.5
83	dehydrogenase	gi|15595943	43 kDa	1.5
84	protein	gi|15597878	45 kDa	1.5
85	decarboxylase	gi|15600227	39 kDa	1.5
86	protein	gi|15598509	31 kDa	1.46667
87	ribosomal protein L20	gi|15597937	13 kDa	1.46667
88	protein	gi|15597139	42 kDa	1.46667
89	amidohydrolase	gi|15600284	30 kDa	1.46667
90	response regulator	gi|15600359	51 kDa	1.46667
91	ribosomal protein L19	gi|15598937	13 kDa	1.46667
92	protein	gi|15599183	23 kDa	1.46667
93	cleavage system protein H	gi|15600407	15 kDa	1.46667
94	ribosomal protein L23	gi|15599457	11 kDa	1.46667
95	response regulator	gi|15597768	51 kDa	1.46667
96	factor P	gi|15598047	21 kDa	1.46667
97	peroxidase	gi|15598022	18 kDa	1.46667
98	E	gi|15598172	117 kDa	1.46667
99	synthetase	gi|15598833	58 kDa	1.46667
100	synthase 3 regulatory subunit	gi|15599889	18 kDa	1.46667
101	protein	gi|15596413	29 kDa	1.46667
102	dehydrogenase	gi|15598667	62 kDa	1.43333
103	3,5-epimerase	gi|15600357	21 kDa	1.43333
104	stress protein	gi|15596159	17 kDa	1.43333
105	ribosomal protein S13	gi|15599437	13 kDa	1.43333
106	ribosomal protein S5	gi|15599442	18 kDa	1.43333
107	dismutase	gi|15599562	21 kDa	1.43333
108	EstA	gi|15600305	70 kDa	1.43333
109	aminotransferase	gi|15595463	45 kDa	1.43333
110	desuccinylase	gi|15596098	37 kDa	1.43333
111	protein	gi|15596802	39 kDa	1.43333
112	and low Mg2+ inducible outer membrane protein H1 precursor	gi|15596375	22 kDa	1.43333
113	ribosomal protein S10	gi|15599460	11 kDa	1.43333
114	division protein FtsA	gi|15599604	45 kDa	1.4
115	aldolase	gi|15595752	39 kDa	1.4
116	synthase	gi|15595992	42 kDa	1.4
117	C1 precursor	gi|15599625	29 kDa	1.4
118	protein	gi|15597367	18 kDa	1.4
119	hydrolase	gi|15597356	81 kDa	1.4
120	protein	gi|15597027	11 kDa	1.4
121	protein	gi|15595990	42 kDa	1.4
122	ribosomal protein S2	gi|15598852	27 kDa	1.4
123	deaminase	gi|15596718	48 kDa	1.4
124	phosphoribosylaminoimidazolecarboxamide formyltransferase/IMP cyclohydrolase	gi|15600047	58 kDa	1.4
125	elongation factor GreA	gi|15599949	17 kDa	1.4
126	reductase subunit alpha	gi|15596353	107 kDa	1.4
127	binding protein AotJ	gi|15596085	28 kDa	1.4
128	ATP synthase subunit gamma	gi|15600748	32 kDa	1.4
129	protein	gi|15598505	16 kDa	1.4
130	regulatory IIA protein	gi|15599660	17 kDa	1.4
131	ribosomal protein S3	gi|15599453	26 kDa	1.4
132	hydratase	gi|15595942	30 kDa	1.4
133	dehydrogenase	gi|15598614	36 kDa	1.4
134	acid (lysine/arginine/ornithine/histidine/octopine) ABC transporter periplasmic binding protein	gi|15600346	28 kDa	1.36667
135	protein CbpD precursor	gi|15596049	42 kDa	1.36667
136	synthase A	gi|15597905	34 kDa	1.36667
137	AlgC	gi|15600515	93 kDa	1.36667
138	dehydrogenase iron-sulfur subunit	gi|15596781	24 kDa	1.36667
139	gi|15599256|thioredoxin	gi|15599256	32 kDa	1.36667
140	protease	gi|15595976	89 kDa	1.36667
141	reductase	gi|15597221	49 kDa	1.36667
142	protein	gi|15599334	10 kDa	1.36667
143	VII large subunit	gi|15598972	52 kDa	1.36667
144	hydratase	gi|15597018	30 kDa	1.36667
145	synthetase subunit beta	gi|15597935	87 kDa	1.36667
146	phosphosulfate reductase	gi|15596953	30 kDa	1.36667
147	regulator PcaR	gi|15595353	31 kDa	1.36667
148	division protein ZipA	gi|15596725	32 kDa	1.36667
149	component of ABC transporter	gi|15599657	26 kDa	1.36667
150	cytochrome C oxidase subunit II	gi|15596750	23 kDa	1.36667
151	protein	gi|15597993	18 kDa	1.36667
152	protease ATP binding subunit	gi|15595656	103 kDa	1.36667
153	gi|15600073|bacterioferritin	gi|15600073	20 kDa	1.36667
154	protein	gi|15599820	61 kDa	1.36667
155	protein	gi|15599548	31 kDa	1.33333
156	alpha-keto acid dehydrogenase subunit E2	gi|15598611	39 kDa	1.33333
157	carbamoyltransferase catalytic subunit	gi|15595599	37 kDa	1.33333
158	synthase	gi|308154506	62 kDa	1.33333
159	transhydrogenase, subunit alpha part 1	gi|15600764	39 kDa	1.33333
160	2	gi|15598443	47 kDa	1.33333
161	protein	gi|15598497	35 kDa	1.33333
162	dehydrogenase	gi|15597211	42 kDa	1.33333
163	II citrate synthase	gi|15596777	48 kDa	1.33333
164	periplasmic protein precursor ModA	gi|15597060	26 kDa	1.33333
165	ribosomal protein S7	gi|15599463	16 kDa	1.33333
166	biosynthesis methyltransferase	gi|15600256	28 kDa	1.33333
167	amidotransferase subunit A	gi|15599679	52 kDa	1.33333
168	protein	gi|15600482	10 kDa	1.33333
169	dehydrogenase	gi|15598324	26 kDa	1.33333
170	ribosomal protein L4	gi|15599458	22 kDa	1.33333
171	aminopeptidase	gi|15600273	37 kDa	1.3
172	protein	gi|15599558	38 kDa	1.3
173	protein	gi|15598050	35 kDa	1.3
174	carboxylase subunit A	gi|15600629	52 kDa	1.3
175	4,6-dehydratase	gi|15600354	39 kDa	1.3
176	II	gi|15597343	78 kDa	1.3
177	gi|15600537|OxyR	gi|15600537	34 kDa	1.3
178	protein	gi|15597363	40 kDa	1.3
179	aldolase	gi|15598832	31 kDa	1.3
180	pyrophosphokinase	gi|15599865	32 kDa	1.3
181	synthetase	gi|15595604	36 kDa	1.3
182	recognition particle protein Ffh	gi|15598941	49 kDa	1.3
183	gi|15597951|ecotin	gi|15597951	17 kDa	1.3
184	precursor	gi|15595558	62 kDa	1.3
185	amino acid aminotransferase	gi|15598335	43 kDa	1.3
186	synthetase subunit alpha	gi|15596786	30 kDa	1.3
187	protein DnaJ	gi|15599954	40 kDa	1.3
188	thiolase	gi|15598209	42 kDa	1.26667
189	gi|15599221|acetyltransferase	gi|15599221	18 kDa	1.26667
190	kinase	gi|15598882	23 kDa	1.26667
191	gi|15598201|beta-hexosaminidase	gi|15598201	36 kDa	1.26667
192	aminocarboxypropyltransferase	gi|15600218	45 kDa	1.26667
193	protein	gi|15596168	38 kDa	1.26667
194	protein	gi|15596771	10 kDa	1.26667
195	component of ABC transporter	gi|15600445	71 kDa	1.26667
196	protein	gi|15596854	18 kDa	1.26667
197	amino acid ABC transporter	gi|15596271	40 kDa	1.26667
198	dehydrogenase	gi|15598197	52 kDa	1.26667
199	protein	gi|15600532	14 kDa	1.26667
200	dehydrogenase I	gi|15595462	52 kDa	1.26667
201	protein	gi|15599541	22 kDa	1.26667
202	protein	gi|15599668	48 kDa	1.26667
203	regulator	gi|15598421	34 kDa	1.26667
204	regulator for alginate biosynthesis MucB	gi|15595961	35 kDa	1.26667
205	gi|15597733|acyltransferase	gi|15597733	23 kDa	1.26667
206	dehydrogenase E1 component	gi|15596782	106 kDa	1.26667
207	gi|15598452|oxidoreductase	gi|15598452	33 kDa	1.26667
208	gi|15596399|hydrolase	gi|15596399	22 kDa	1.26667
209	protein	gi|15599828	29 kDa	1.26667
210	PH	gi|15600527	26 kDa	1.26667
211	sulfate adenylyltransferase subunit 1/adenylylsulfate kinase protein	gi|15599638	69 kDa	1.23333
212	protein	gi|15595956	34 kDa	1.23333
213	B	gi|15597992	34 kDa	1.23333
214	protease ATP-binding subunit ClpX	gi|15596999	47 kDa	1.23333
215	diphosphate synthase	gi|15598998	40 kDa	1.23333
216	cis-trans isomerase SurA	gi|15595791	46 kDa	1.23333
217	protein	gi|15600257	23 kDa	1.23333
218	ligase A	gi|15599396	38 kDa	1.23333
219	factor Ts	gi|15598851	31 kDa	1.23333
220	ATP synthase subunit B	gi|15600751	17 kDa	1.23333
221	protein	gi|15598001	14 kDa	1.23333
222	regulator	gi|15599160	19 kDa	1.23333
223	uridylyltransferase	gi|15597219	31 kDa	1.23333
224	inducible protein OsmC	gi|15595257	15 kDa	1.23333
225	nucleic acid-binding protein EngD	gi|15599868	40 kDa	1.23333
226	dehydrogenase	gi|15596934	77 kDa	1.23333
227	protein	gi|15598067	29 kDa	1.23333
228	protein	gi|15600142	51 kDa	1.23333
229	synthetase	gi|15600715	50 kDa	1.23333
230	protein	gi|15597380	19 kDa	1.23333
231	protein	gi|15595568	53 kDa	1.23333
232	synthase	gi|15599944	31 kDa	1.23333
233	transducer PctA	gi|15599505	68 kDa	1.23333
234	hydroperoxide reductase subunit C	gi|15595337	21 kDa	1.2
235	partitioning protein Spo0J	gi|15600755	32 kDa	1.2
236	activity regulator protein RraA	gi|15596969	17 kDa	1.2
237	dehydrogenase	gi|15596224	54 kDa	1.2
238	dehydrogenase	gi|15599167	60 kDa	1.2
239	chaperone DnaK	gi|15599955	68 kDa	1.2
240	biosynthesis regulatory protein AlgR	gi|15600454	28 kDa	1.2
241	protein	gi|15596874	21 kDa	1.2
242	protein	gi|15598980	17 kDa	1.2
243	protein	gi|15596942	18 kDa	1.2
244	hydratase	gi|15596051	49 kDa	1.2
245	dehydrogenase	gi|15598246	36 kDa	1.2
246	hydratase/isomerase	gi|15595941	41 kDa	1.2
247	protein CheY	gi|15596653	14 kDa	1.2
248	protein	gi|15600738	34 kDa	1.2
249	S-transferase	gi|15595670	28 kDa	1.2
250	protein	gi|15598404	20 kDa	1.2
251	dehydrogenase	gi|15599217	55 kDa	1.2
252	protein	gi|15599884	84 kDa	1.2
253	cyclohexadienyl dehydrogenase/ 3-phosphoshikimate 1-carboxyvinyltransferase	gi|334834247	79 kDa	1.2
254	regulator	gi|15596723	25 kDa	1.2
255	reductase	gi|15600355	33 kDa	1.2
256	gi|15600691|adhesin	gi|15600691	34 kDa	1.2
257	dehydrogenase	gi|15598313	40 kDa	1.2
258	Division (RND) multidrug efflux transporter MexB	gi|15595623	113 kDa	1.2
259	regulon repressor	gi|15598779	28 kDa	1.2
260	gi|15598990|oxidoreductase	gi|15598990	35 kDa	1.2
261	protein	gi|15597393	37 kDa	1.2
262	protein	gi|15598860	13 kDa	1.2
263	III	gi|15597741	31 kDa	1.2
264	protein	gi|15595747	30 kDa	1.2
265	gi|15595283|Hcp1	gi|15595283	17 kDa	1.2
266	shock protein 90	gi|15596793	72 kDa	1.2
267	protein	gi|15600615	35 kDa	1.16667
268	division topological specificity factor MinE	gi|15598441	10 kDa	1.16667
269	division protein FtsZ	gi|15599603	41 kDa	1.16667
270	synthetase	gi|15600113	30 kDa	1.16667
271	of liu genes	gi|15597212	16 kDa	1.16667
272	RNA helicase	gi|15595625	70 kDa	1.16667
273	transporter ModC	gi|15597058	40 kDa	1.16667
274	regulator CysB	gi|15596951	36 kDa	1.16667
275	gi|15597030|oxidoreductase	gi|15597030	35 kDa	1.16667
276	protein	gi|15596966	31 kDa	1.16667
277	component of ABC transporter	gi|15599419	61 kDa	1.16667
278	transporter AotP	gi|15596089	28 kDa	1.16667
279	regulator	gi|15598537	16 kDa	1.16667
280	3-epimerase	gi|15595804	24 kDa	1.16667
281	mutase	gi|15598362	41 kDa	1.16667
282	protein	gi|15595369	20 kDa	1.16667
283	hydroxylase	gi|15600414	45 kDa	1.16667
284	deacetylase	gi|15598953	39 kDa	1.16667
285	regulator Anr	gi|15596741	27 kDa	1.16667
286	protein	gi|15598992	30 kDa	1.16667
287	response regulator	gi|15600557	32 kDa	1.16667
288	pyrophosphokinase	gi|15596131	84 kDa	1.16667
289	methylase	gi|15600129	27 kDa	1.16667
290	RNA polymerase subunit beta'	gi|15599465	154 kDa	1.13333
291	dehydrogenase	gi|15598011	89 kDa	1.13333
292	protein	gi|15595734	22 kDa	1.13333
293	NADH:ubiquinone oxidoreductase subunit C/D	gi|15597835	68 kDa	1.13333
294	pyridine nucleotide transhydrogenase	gi|15598187	51 kDa	1.13333
295	hydratase	gi|15596759	99 kDa	1.13333
296	component of ABC transporter	gi|15599033	28 kDa	1.13333
297	polymerase sigma factor RpoD	gi|15595773	68 kDa	1.13333
298	polymerase	gi|15599921	53 kDa	1.13333
299	S-transferase	gi|15599597	24 kDa	1.13333
300	synthesis protein PhaF	gi|15600253	31 kDa	1.13333
301	biosynthetic protein B2	gi|15598225	19 kDa	1.13333
302	acyltransferase	gi|15598840	28 kDa	1.13333
303	kinase	gi|15600516	32 kDa	1.13333
304	protein	gi|15599661	32 kDa	1.13333
305	two-component regulator system signal sensor kinase PmrB	gi|15599971	53 kDa	1.13333
306	dioxygenase	gi|15596062	40 kDa	1.13333
307	protein	gi|15599568	38 kDa	1.13333
308	protein	gi|15596363	28 kDa	1.13333
309	acetyltransferase	gi|15599979	46 kDa	1.13333
310	III	gi|15595967	25 kDa	1.13333
311	gi|15598389|glucokinase	gi|15598389	35 kDa	1.13333
312	protein	gi|15600639	8 kDa	1.13333
313	dehydrogenase	gi|15597748	41 kDa	1.13333
314	Division (RND) multidrug efflux membrane fusion protein MexA precursor	gi|15595622	41 kDa	1.13333
315	dehydrogenase	gi|15598473	29 kDa	1.13333
316	hydratase	gi|15598831	45 kDa	1.13333
317	component of ABC transporter	gi|15597004	59 kDa	1.13333
318	cation/H+ antiporter subunit E	gi|15596254	19 kDa	1.13333
319	chaperonin	gi|15600386	33 kDa	1.13333
320	iron-binding periplasmic protein HitA	gi|15599882	36 kDa	1.13333
321	protein	gi|15596140	27 kDa	1.13333
322	protein	gi|15598451	24 kDa	1.13333
323	transporter	gi|15595497	41 kDa	1.13333
324	gi|15597432|PslF	gi|15597432	43 kDa	1.13333
325	kinase	gi|15599525	52 kDa	1.13333
326	thymidylyltransferase	gi|15600356	32 kDa	1.13333
327	transporter	gi|15600269	30 kDa	1.13333
328	isomerase	gi|15599942	24 kDa	1.13333
329	1-carboxyvinyltransferase	gi|15599646	45 kDa	1.13333
330	family transcriptional regulator	gi|15597516	37 kDa	1.13333
331	dehydratase	gi|15598390	65 kDa	1.13333
332	ribosomal protein L11	gi|15599470	15 kDa	1.13333
333	protein XcpP	gi|15598300	24 kDa	1.13333
334	protein	gi|15599153	42 kDa	1.13333
335	dehydrogenase E1 component, subunit beta	gi|15598612	36 kDa	1.13333
336	protein	gi|15596988	49 kDa	1.13333
337	protein	gi|15597966	28 kDa	1.13333
338	hydratase	gi|15598037	29 kDa	1.13333
339	protein	gi|15599738	94 kDa	1.13333
340	gi|15598422|hydrolase	gi|15598422	30 kDa	1.13333
341	protein	gi|15600339	81 kDa	1.1
342	phosphorylase	gi|15597340	92 kDa	1.1
343	biosynthesis protein with amidotransferase-like domain	gi|15600438	23 kDa	1.1
344	synthetase subunit beta	gi|15596785	42 kDa	1.1
345	protein	gi|15595666	32 kDa	1.1
346	protein	gi|15595620	21 kDa	1.1
347	triphosphate pyrophosphatase	gi|15595584	21 kDa	1.1
348	type B	gi|15596289	49 kDa	1.1
349	protein	gi|15598375	42 kDa	1.1
350	protein	gi|15599482	25 kDa	1.1
351	regulator	gi|15598952	27 kDa	1.1
352	dehydrogenase	gi|15597750	26 kDa	1.1
353	protein	gi|15595514	51 kDa	1.1
354	reductase	gi|15596147	13 kDa	1.1
355	dehydratase	gi|15595528	56 kDa	1.1
356	protease	gi|15600327	46 kDa	1.1
357	synthetase subunit alpha	gi|15597936	38 kDa	1.1
358	protein	gi|15600148	56 kDa	1.1
359	dehydratase	gi|15595550	65 kDa	1.1
360	protein	gi|15595316	21 kDa	1.1
361	protein	gi|15598809	88 kDa	1.1
362	protein	gi|15600402	52 kDa	1.1
363	protein	gi|15596156	16 kDa	1.1
364	isomerase	gi|15599926	62 kDa	1.1
365	transporter	gi|15600106	40 kDa	1.1
366	synthetase	gi|15595865	44 kDa	1.1
367	synthase	gi|15596967	84 kDa	1.1
368	ribosomal protein L2	gi|15599456	30 kDa	1.1
369	protein	gi|15595857	35 kDa	1.1
370	synthase	gi|15598930	52 kDa	1.1
371	hydratase	gi|15596826	28 kDa	1.1
372	reductase	gi|15595859	37 kDa	1.1
373	protein	gi|15595951	35 kDa	1.1
374	succinylase	gi|15598862	36 kDa	1.1
375	synthetase	gi|15596839	36 kDa	1.1
376	component of ABC transporter	gi|15595800	41 kDa	1.1
377	membrane protein OprG precursor	gi|15599262	25 kDa	1.1
378	protein	gi|15598615	30 kDa	1.1
379	gi|15600690|NrdJa	gi|15600690	83 kDa	1.1
380	inhibitor	gi|15596064	14 kDa	1.1
381	protein	gi|15600151	68 kDa	1.1
382	transporter permease	gi|15599651	28 kDa	1.1
383	glycerol-3-phosphate dehydrogenase	gi|15596811	37 kDa	1.1
384	synthase	gi|155973481	125 kDa	1.1
385	protein	gi|15600185	29 kDa	1.1
386	Division (RND) efflux membrane fusion protein precursor	gi|15597724	45 kDa	1.1
387	acid dehydrogenase small subunit	gi|15600497	47 kDa	1.1
388	polymerase factor sigma-54	gi|15599658	56 kDa	1.1
389	gi|15600689|NrdJb	gi|15600689	25 kDa	1.1
390	protein	gi|15597054	32 kDa	1.1
391	regulator hybrid	gi|15599307	154 kDa	1.1
392	phosphoribosyltransferase	gi|15599841	23 kDa	1.1
393	gi|15596229|QuiP	gi|15596229	94 kDa	1.1
394	porin	gi|15597487 (+1)	51 kDa	1.1
395	ATP synthase subunit beta	gi|15600747	50 kDa	1.06667
396	synthetase	gi|15597808	47 kDa	1.06667
397	ATP synthase subunit alpha	gi|15600749	55 kDa	1.06667
398	carboxylase subunit B	gi|15600628	66 kDa	1.06667
399	sensor/effector fusion protein	gi|15598899	84 kDa	1.06667
400	dehydrogenase subunit E1	gi|15600208	100 kDa	1.06667
401	protein	gi|15595512	14 kDa	1.06667
402	gluconolactonase, PpgL	gi|15599399	42 kDa	1.06667
403	factor Tu	gi|155994732	44 kDa	1.06667
404	family protein	gi|15598491	16 kDa	1.06667
405	synthase	gi|15596207	31 kDa	1.06667
406	lyase	gi|15597825	51 kDa	1.06667
407	ribosomal protein L1	gi|15599469	24 kDa	1.06667
408	protein	gi|15599397	37 kDa	1.06667
409	interchange protein DsbA	gi|15600682	23 kDa	1.06667
410	dehydratase	gi|15600336	22 kDa	1.06667
411	protein	gi|15599851	34 kDa	1.06667
412	transporter of ABC system FliY	gi|15595511	28 kDa	1.06667
413	dehydrogenase	gi|15599822	34 kDa	1.06667
414	protein	gi|15595665	34 kDa	1.06667
415	dehydrogenase	gi|15599631	42 kDa	1.06667
416	gi|15596316|YfiB	gi|15596316	17 kDa	1.06667
417	thiolase	gi|15597749	41 kDa	1.06667
418	gi|15600324|phosphoglyceromutase	gi|15600324	56 kDa	1.06667
419	protein	gi|15599014	19 kDa	1.06667
420	protein HscA	gi|15599005	66 kDa	1.06667
421	phosphotransferase PtsP	gi|15595534	84 kDa	1.06667
422	kinase	gi|15595749	40 kDa	1.06667
423	ligase	gi|15599613	51 kDa	1.06667
424	protein	gi|15599586	35 kDa	1.06667
425	ribosomal protein L6	gi|15599444	19 kDa	1.06667
426	synthase	gi|15599765	35 kDa	1.06667
427	protein	gi|15596030	25 kDa	1.06667
428	pyrophosphatase	gi|15599226	19 kDa	1.06667
429	regulator	gi|15596212	29 kDa	1.06667
430	gi|15597436|PslJ	gi|15597436	52 kDa	1.06667
431	transducer	gi|15598116	58 kDa	1.06667
432	lectin PA-IIL	gi|15598557	12 kDa	1.06667
433	protein	gi|15595255	32 kDa	1.06667
434	gi|15600152|FimX	gi|15600152	76 kDa	1.06667
435	acetyltransferase/N-acetylglucosamine-1-phosphate uridyltransferase	gi|15600745	49 kDa	1.06667
436	dehydrogenase	gi|15598314	39 kDa	1.06667
437	protein	gi|15599031	34 kDa	1.06667
438	synthesis regulator FleN	gi|15596651	29 kDa	1.06667
439	regulator	gi|15596338	33 kDa	1.06667
440	protein	gi|15596551	16 kDa	1.06667
441	protein	gi|15598810	52 kDa	1.06667
442	protein	gi|15598884	13 kDa	1.06667
443	dehydrogenase	gi|15595315	27 kDa	1.06667
444	transducer	gi|15597126	48 kDa	1.06667
445	protein	gi|15596986	31 kDa	1.06667
446	protein	gi|15600044	47 kDa	1.06667
447	protein	gi|15596286	22 kDa	1.06667
448	protein	gi|15598446	38 kDa	1.06667
449	fatty acid oxidation complex subunit alpha	gi|15598210	77 kDa	1.03333
450	protein	gi|15597771	22 kDa	1.03333
451	protein TolB	gi|15596169	48 kDa	1.03333
452	dehydrogenase subunit G	gi|15597838	99 kDa	1.03333
453	synthetase	gi|15598678	75 kDa	1.03333
454	recognition particle receptor FtsY	gi|15595570	47 kDa	1.03333
455	reductase	gi|15599980	47 kDa	1.03333
456	protein	gi|155992221	33 kDa	1.03333
457	protein	gi|15595659	19 kDa	1.03333
458	RNA polymerase subunit alpha	gi|15599434	37 kDa	1.03333
459	synthase G	gi|15595679	79 kDa	1.03333
460	transporter	gi|15596539	38 kDa	1.03333
461	protein	gi|15595585	15 kDa	1.03333
462	transducer	gi|15600108	58 kDa	1.03333
463	ribosomal protein L21	gi|15599764	12 kDa	1.03333
464	ligase	gi|15599924	31 kDa	1.03333
465	acid dehydratase	gi|15600436	37 kDa	1.03333
466	dehydrogenase	gi|15597486	86 kDa	1.03333
467	biosynthesis protein G	gi|15600271	59 kDa	1.03333
468	protein	gi|15598266	36 kDa	1.03333
469	protein	gi|15597057	32 kDa	1.03333
470	protein	gi|15598636	12 kDa	1.03333
471	V subunit gamma	gi|15599481	131 kDa	1.03333
472	synthase 3 catalytic subunit	gi|15599890	63 kDa	1.03333
473	protein	gi|15595591	21 kDa	1.03333
474	dehydratase	gi|15597639	50 kDa	1.03333
475	protein	gi|15596794	26 kDa	1.03333
476	protein	gi|15600430	55 kDa	1.03333
477	desulfurase	gi|15599009	45 kDa	1.03333
478	amino acid ABC transporter	gi|15596267	26 kDa	1.03333
479	dehydratase precursor	gi|15598671	30 kDa	1.03333
480	synthetase subunit beta	gi|15595206	74 kDa	1.03333
481	3-methyltransferase	gi|15598367	26 kDa	1.03333
482	kinase	gi|15600529	23 kDa	1.03333
483	enzyme	gi|15598249	37 kDa	1.03333
484	axial filament protein	gi|15599673	55 kDa	1.03333
485	protein	gi|15597140	57 kDa	1.03333
486	polyphosphate/ATP-NAD kinase	gi|15598284	32 kDa	1.03333
487	gi|15598039|aldolase	gi|15598039	50 kDa	1.03333
488	5'-phosphate decarboxylase	gi|15598072	24 kDa	1.03333
489	synthase	gi|15599239	68 kDa	1.03333
490	gi|15598954|aminotransferase	gi|15598954	36 kDa	1.03333
491	protein	gi|15598926	25 kDa	1.03333
492	5'-phosphate synthase	gi|15595970	27 kDa	1.03333
493	protein	gi|15599504	53 kDa	1.03333
494	gi|15596974|porin	gi|15596974	38 kDa	1.03333
495	protein	gi|15595955	31 kDa	1.03333
496	protein	gi|15596134	21 kDa	1.03333
497	repression control protein	gi|15600525	30 kDa	1.03333
498	regulator	gi|15599981	37 kDa	1.03333
499	alcohol dehydrogenase	gi|15600379	40 kDa	1.03333
500	synthetase	gi|15599927	72 kDa	1.03333
501	response regulator	gi|15597994	44 kDa	1.03333
502	helicase HepA	gi|15598504	107 kDa	1.03333
503	dehydrogenase	gi|15599091	36 kDa	1.03333
504	regulator	gi|15597747	37 kDa	1.03333
505	protein	gi|15599126	28 kDa	1.03333
506	dehydrogenase flavoprotein subunit	gi|15596780	64 kDa	1.03333
507	protein	gi|15599596	34 kDa	1.03333
508	fusion ABC transporter	gi|15598424	68 kDa	1.03333
509	synthetase	gi|15599610	48 kDa	1.03333
510	kinase	gi|15600366	33 kDa	1.03333
511	protein	gi|15597629	9 kDa	1.03333
512	regulator PtxS	gi|15597455	37 kDa	1.03333
513	carboxylase	gi|15598883	98 kDa	1.03333
514	phosphoribosyltransferase	gi|15599572	46 kDa	1.03333
515	synthetase	gi|15596084	72 kDa	1.03333
516	protein	gi|15595646	15 kDa	1.03333
517	carboxylase subunit beta	gi|15598308	32 kDa	1.03333
518	synthase	gi|15596210	27 kDa	1.03333
519	kinase	gi|15600435	83 kDa	1
520	dehydrogenase	gi|15595944	55 kDa	1
521	protein	gi|15596601	8 kDa	1
522	synthetase	gi|15596153	63 kDa	1
523	transporter ATP-binding protein	gi|15599791	61 kDa	1
524	transfer flavoprotein subunit alpha	gi|15598147	31 kDa	1
525	phosphoribosyltransferase	gi|15600491	21 kDa	1
526	subunit HflC	gi|15600134	33 kDa	1
527	lyase	gi|15597830	59 kDa	1
528	dehydrogenase	gi|15596667	25 kDa	1
529	protein	gi|15600035	38 kDa	1
530	protein	gi|15595282	56 kDa	1
531	protein	gi|15595785	74 kDa	1
532	translocase subunit SecD	gi|15599016	68 kDa	1
533	lyase	gi|15600456	52 kDa	1
534	protein	gi|15600342	39 kDa	1
535	gi|15597204|fumarylacetoacetase	gi|15597204	46 kDa	1
536	protein	gi|15596403	18 kDa	1
537	protein	gi|15599729	17 kDa	1
538	pyridoxal 5'-phosphate-dependent carboxylase, LdcA	gi|15597015	83 kDa	1
539	aminotransferase	gi|15600742	66 kDa	1
540	imidazole-4-carboxamide isomerase	gi|15600334	26 kDa	1
541	gi|15597428|PslB	gi|15597428	54 kDa	1
542	DNA ligase LigA	gi|15596726	87 kDa	1
543	outer membrane porin OprE precursor	gi|15595488	50 kDa	1
544	isomerase	gi|15599621	21 kDa	1
545	ABC transporter	gi|15600410	36 kDa	1
546	gi|15599358|amidase	gi|15599358	61 kDa	1
547	synthetase	gi|15599756	105 kDa	1
548	5-dehydrogenase	gi|15595223	29 kDa	1
549	kinase	gi|15598850	26 kDa	1
550	adenylyltransferase	gi|15595560	18 kDa	1
551	b	gi|15599626	46 kDa	1
552	2-reductase	gi|15596949	34 kDa	1
553	gi|15599432|catalase	gi|15599432	56 kDa	1
554	synthetase	gi|15596992	51 kDa	1
555	protein	gi|15597330	19 kDa	1
556	isomerase KdsD	gi|15599653	34 kDa	1
557	dependent enzyme	gi|15598863	43 kDa	1
558	isocitrate dehydrogenase kinase/phosphatase protein	gi|15596573	67 kDa	1
559	protein	gi|15598651	58 kDa	1
560	regulator ErdR	gi|15598800	24 kDa	1
561	protein	gi|15598248	33 kDa	1
562	protein	gi|15596605	86 kDa	1
563	protease ATP-binding subunit HslU	gi|15600247	50 kDa	1
564	protein	gi|15600492	71 kDa	1
565	glutamate dehydrogenase	gi|15598264	183 kDa	1
566	protein	gi|15599804	15 kDa	1
567	suppressor protein SuhB	gi|15599013	30 kDa	1
568	protein	gi|15596930	26 kDa	1
569	synthetase	gi|15599635	49 kDa	1
570	oxidoreductase	gi|15595221	35 kDa	1
571	shock protein GrpE	gi|15599956	21 kDa	1
572	heptose 7-phosphate kinase/heptose 1-phosphate adenyltransferase	gi|15600189	50 kDa	1
573	protein	gi|15595793	38 kDa	1
574	protein	gi|15599933	12 kDa	1
575	carrier protein) synthase III	gi|15598482	41 kDa	1
576	dehydrogenase subunit B	gi|15597834	25 kDa	1
577	sensor CbrA	gi|15599919	108 kDa	1
578	protein	gi|15600478	11 kDa	1
579	gi|15599478|exonuclease	gi|15599478	139 kDa	1
580	motility protein PilG	gi|15595605	15 kDa	1
581	chemotaxis protein	gi|15596661	18 kDa	1
582	recycling factor	gi|15598849	20 kDa	1
583	synthetase	gi|15596100	95 kDa	1
584	protein	gi|15597240	70 kDa	1
585	gi|15598234|porin	gi|15598234	47 kDa	0.966667
586	gi|15596845|oxidoreductase	gi|15596845	36 kDa	0.966667
587	protein methyltransferase	gi|15598544	30 kDa	0.966667
588	protein	gi|15596521	18 kDa	0.966667
589	protein kinase PpkA	gi|15595272	110 kDa	0.966667
590	ligase	gi|15598496	62 kDa	0.966667
591	protein	gi|15598545	34 kDa	0.966667
592	MraW	gi|15599616	28 kDa	0.966667
593	protein	gi|15598159	40 kDa	0.966667
594	diphosphatase NudE	gi|15600369	21 kDa	0.966667
595	outer membrane receptor precursor	gi|15599417	79 kDa	0.966667
596	protein	gi|15600425	39 kDa	0.966667
597	operon repressor RbsR	gi|15597145	36 kDa	0.966667
598	ribosomal protein L16	gi|15599452	15 kDa	0.966667
599	protein	gi|15600419	8 kDa	0.966667
600	family transcriptional regulator	gi|15600069	13 kDa	0.966667
601	transporter	gi|15595498	40 kDa	0.966667
602	sulfoxide reductase B	gi|15598023	15 kDa	0.966667
603	synthetase	gi|15599029	108 kDa	0.966667
604	elongation factor GreB	gi|15598055	19 kDa	0.966667
605	gi|15597774|acetyltransferase	gi|15597774	21 kDa	0.966667
606	protein	gi|15599627	20 kDa	0.966667
607	synthase subunit alpha	gi|15600229	157 kDa	0.966667
608	carrier protein) synthase I	gi|15596806	43 kDa	0.966667
609	gi|15597427|PslA	gi|15597427	55 kDa	0.966667
610	protein	gi|15598409	33 kDa	0.966667
611	aconitate hydratase 2/2-methylisocitrate dehydratase	gi|15596984	94 kDa	0.966667
612	protein	gi|15596166	25 kDa	0.966667
613	protein	gi|15596630	72 kDa	0.966667
614	transfer flavoprotein-ubiquinone oxidoreductase	gi|15598149	60 kDa	0.966667
615	membrane protein precursor	gi|15600167	53 kDa	0.966667
616	cleavage system protein T2	gi|15597638	40 kDa	0.966667
617	protein	gi|15596378	125 kDa	0.966667
618	gi|15598993|aminotransferase	gi|15598993	43 kDa	0.966667
619	protein component of ABC dipeptide transporter	gi|15600510	58 kDa	0.966667
620	protein	gi|15597967	38 kDa	0.966667
621	ribosomal protein S21	gi|15595776	8 kDa	0.966667
622	protein ComL	gi|15599741	39 kDa	0.966667
623	factor G	gi|15599462	78 kDa	0.966667
624	biosynthetic protein UbiB	gi|15600258	62 kDa	0.966667
625	protein	gi|15596250	16 kDa	0.966667
626	regulatory protein P-II 2	gi|15600481	12 kDa	0.966667
627	RNase R	gi|15600130	100 kDa	0.966667
628	reductase	gi|15598146	44 kDa	0.966667
629	succinyltransferase	gi|15596783	43 kDa	0.966667
630	translocase subunit SecA	gi|15599599	104 kDa	0.966667
631	precursor	gi|15596535	60 kDa	0.966667
632	metalloproteinase outer membrane protein precursor	gi|15599566	47 kDa	0.966667
633	phosphate synthase small subunit	gi|15599952	41 kDa	0.966667
634	kinase	gi|15596101	44 kDa	0.966667
635	division protein FtsH	gi|15599945	70 kDa	0.966667
636	synthase	gi|15598839	41 kDa	0.966667
637	factor G	gi|15597267	78 kDa	0.966667
638	coupling protein Mfd	gi|15598198	129 kDa	0.966667
639	protease	gi|15597029	38 kDa	0.966667
640	shock protein HtpX	gi|15598026	32 kDa	0.966667
641	reductase	gi|15599953	28 kDa	0.966667
642	chain release factor 3	gi|15599098	60 kDa	0.966667
643	C5	gi|15600493	14 kDa	0.966667
644	dehydrogenase	gi|15599734	47 kDa	0.966667
645	gyrase subunit B	gi|15595202	90 kDa	0.966667
646	synthase	gi|15599011	28 kDa	0.966667
647	3'-pyrophosphohydrolase	gi|15600531	79 kDa	0.966667
648	gi|15596001|oxidoreductase	gi|15596001	30 kDa	0.966667
649	gi|15598378|6-phosphogluconolactonase	gi|15598378	26 kDa	0.966667
650	dehydrogenase	gi|15600406	105 kDa	0.933333
651	protein	gi|15595502	88 kDa	0.933333
652	RNA helicase RhlB	gi|308154507	56 kDa	0.933333
653	protein	gi|15596058	91 kDa	0.933333
654	response regulator NtrC	gi|15600318	53 kDa	0.933333
655	tRNA nucleotidyl transferase/2'3'-cyclic phosphodiesterase/2'nucleotidase/phosphatase	gi|15595781	46 kDa	0.933333
656	cleavage system aminomethyltransferase T	gi|15600408	39 kDa	0.933333
657	transport outer membrane porin OprC precursor	gi|15598985	79 kDa	0.933333
658	protein	gi|15600451	41 kDa	0.933333
659	of chemotactic signal transduction system	gi|15595610	269 kDa	0.933333
660	protein	gi|15599584	26 kDa	0.933333
661	pseudouridine synthase D	gi|15598822	39 kDa	0.933333
662	protein	gi|15598649	24 kDa	0.933333
663	hydrolase	gi|15595629	51 kDa	0.933333
664	gi|15600303|fructose-1,6-bisphosphatase	gi|15600303	37 kDa	0.933333
665	biosynthesis protein	gi|15597097	19 kDa	0.933333
666	protein	gi|15599656	19 kDa	0.933333
667	protein	gi|15600378	16 kDa	0.933333
668	amidotransferase subunit B	gi|15599680	53 kDa	0.933333
669	protein	gi|15595985	112 kDa	0.933333
670	factor A	gi|15599937	15 kDa	0.933333
671	polymerase III subunit beta	gi|15595200	41 kDa	0.933333
672	gi|15598186|phosphodiesterase	gi|15598186	27 kDa	0.933333
673	synthetase	gi|15599182	98 kDa	0.933333
674	dehydrogenase	gi|15600505	53 kDa	0.933333
675	gi|15600433|thioredoxin	gi|15600433	12 kDa	0.933333
676	synthetase	gi|15598330	57 kDa	0.933333
677	gi|15595745|transketolase	gi|15595745	72 kDa	0.933333
678	O-acetyltransferase	gi|15595587	42 kDa	0.933333
679	protein	gi|15598729	12 kDa	0.933333
680	ligase	gi|15598495	62 kDa	0.933333
681	division inhibitor MinD	gi|15598440	27 kDa	0.933333
682	gi|15597395|dehydrogenase	gi|15597395	31 kDa	0.933333
683	protein	gi|15598276	35 kDa	0.933333
684	protein	gi|15597960	25 kDa	0.933333
685	protein	gi|15599591	18 kDa	0.933333
686	synthetase	gi|15598997	47 kDa	0.933333
687	protein	gi|15599230	36 kDa	0.933333
688	carboxylase carboxyltransferase subunit alpha	gi|15598835	35 kDa	0.933333
689	transporter	gi|15599692	60 kDa	0.933333
690	synthase	gi|15598964	58 kDa	0.933333
691	precursor	gi|15597913	30 kDa	0.933333
692	protein	gi|15599655	21 kDa	0.933333
693	regulator MetR	gi|15598783	34 kDa	0.933333
694	protein	gi|15598498	17 kDa	0.933333
695	protein	gi|15597903	32 kDa	0.933333
696	component of ABC transporter	gi|15599652	30 kDa	0.933333
697	gi|15599194|D-ala-D-ala-carboxypeptidase	gi|15599194	42 kDa	0.933333
698	dehydrogenase	gi|15596220	33 kDa	0.933333
699	phosphate reductase	gi|15599202	45 kDa	0.933333
700	protein	gi|15599210	17 kDa	0.933333
701	acetyltransferase	gi|15600209	57 kDa	0.933333
702	dehydrogenase	gi|15597025	27 kDa	0.933333
703	protein	gi|15600450	47 kDa	0.933333
704	Division (RND) efflux transporter	gi|15598872	113 kDa	0.933333
705	protein	gi|15598395	23 kDa	0.933333
706	N-succinyldiaminopimelate-aminotransferase/acetylornithine transaminase protein	gi|15596092	44 kDa	0.933333
707	ABC transporter periplasmic phosphate-binding protein, PstS	gi|15600562	34 kDa	0.933333
708	synthase	gi|15598958	141 kDa	0.933333
709	formyltransferase 2	gi|15598946	42 kDa	0.933333
710	lyase	gi|15597207	32 kDa	0.933333
711	glycosylase	gi|15595947	26 kDa	0.933333
712	hydroxymethyltransferase	gi|15599923	28 kDa	0.933333
713	protein	gi|15600401	26 kDa	0.933333
714	hydratase	gi|15595991	95 kDa	0.9
715	A	gi|15595265	76 kDa	0.9
716	elongation factor NusA	gi|15599939	55 kDa	0.9
717	ABC transporter	gi|15595624	53 kDa	0.9
718	methionine synthase	gi|15597040	135 kDa	0.9
719	gi|15599501|RcpC	gi|15599501	32 kDa	0.9
720	protein	gi|15596273	14 kDa	0.9
721	synthetase	gi|15596160	66 kDa	0.9
722	motility protein PilT	gi|15595592	38 kDa	0.9
723	gi|15597430|PslD	gi|15597430	28 kDa	0.9
724	rRNA m(2)G2445 methyltransferase	gi|15598244	81 kDa	0.9
725	deiminase	gi|15595489	41 kDa	0.9
726	synthetase	gi|15600131	47 kDa	0.9
727	synthase	gi|15599375	60 kDa	0.9
728	protein	gi|15596402	34 kDa	0.9
729	component of ABC transporter	gi|15599086	43 kDa	0.9
730	decarboxylase	gi|15600470	45 kDa	0.9
731	formation inhibitor	gi|15598439	28 kDa	0.9
732	N-acetylglucosamine deacetylase	gi|15599602	33 kDa	0.9
733	peroxidase	gi|15596484	20 kDa	0.9
734	transducer	gi|15599829	77 kDa	0.9
735	ribosomal protein S9	gi|15599628	15 kDa	0.9
736	protein	gi|15599835	21 kDa	0.9
737	lipoprotein carrier protein	gi|15597810	23 kDa	0.9
738	protein	gi|15598892	27 kDa	0.9
739	dehydratase	gi|15598553	48 kDa	0.9
740	initiation factor IF-2	gi|15599938	91 kDa	0.9
741	deaminase	gi|15600453	34 kDa	0.9
742	synthase	gi|15596878	39 kDa	0.9
743	response regulator	gi|15595953	24 kDa	0.9
744	response regulator PhoB	gi|15600553	26 kDa	0.9
745	initiation factor IF-1	gi|15597815	8 kDa	0.9
746	transporter	gi|15599488	53 kDa	0.9
747	amidotransferase	gi|15598655	66 kDa	0.9
748	deacetylase	gi|15600399	42 kDa	0.9
749	rRNA methyltransferase GidB	gi|15600757	24 kDa	0.9
750	transferase	gi|15600197	42 kDa	0.9
751	associated protein	gi|15598459	34 kDa	0.9
752	aldehyde dehydrogenase	gi|15600566	53 kDa	0.9
753	proline dehydrogenase/pyrroline-5-carboxylate dehydrogenase	gi|15595979	116 kDa	0.9
754	gi|15600285|imidazolonepropionase	gi|15600285	44 kDa	0.9
755	protein	gi|15596029	23 kDa	0.9
756	protein	gi|15595280	37 kDa	0.9
757	protein	gi|15599807	10 kDa	0.9
758	gi|15597431|PslE	gi|15597431	75 kDa	0.9
759	protein	gi|15599670	50 kDa	0.9
760	protein	gi|15596117	96 kDa	0.9
761	carboxylase, subunit beta	gi|15597210	57 kDa	0.9
762	component of ABC transporter	gi|15600696	37 kDa	0.9
763	protein LepA	gi|15595964	66 kDa	0.9
764	phosphate synthase large subunit	gi|15599950	117 kDa	0.9
765	protein NdpA	gi|15599044	38 kDa	0.9
766	gi|15595759|hydrolase	gi|15595759	25 kDa	0.9
767	III	gi|15598691	24 kDa	0.9
768	gi|15598304|amidophosphoribosyltransferase	gi|15598304	55 kDa	0.9
769	gi|15595496|aminotransferase	gi|15595496	50 kDa	0.9
770	protein	gi|15597863	13 kDa	0.9
771	protein	gi|15598907	25 kDa	0.9
772	protein	gi|15599852	36 kDa	0.9
773	synthetase	gi|15596991	63 kDa	0.9
774	protein	gi|15600070	15 kDa	0.9
775	protein	gi|15597268	95 kDa	0.9
776	protein	gi|15599671	32 kDa	0.9
777	amino acid aminotransferase	gi|15596067	43 kDa	0.9
778	isomerase A	gi|15595527	24 kDa	0.9
779	aminotransferase	gi|15598363	40 kDa	0.9
780	protein FimV	gi|15598311	97 kDa	0.9
781	Division (RND) efflux membrane fusion protein precursor	gi|15595354	39 kDa	0.9
782	transferase	gi|15600198	66 kDa	0.9
783	protein	gi|15595648	46 kDa	0.9
784	I	gi|15598817	12 kDa	0.9
785	gi|15598727|bacterioferritin	gi|15598727	19 kDa	0.9
786	gi|15597687|oxidoreductase	gi|15597687	33 kDa	0.9
787	reductoisomerase	gi|15599888	36 kDa	0.9
788	cis-trans isomerase, FkbP-type	gi|15598458	27 kDa	0.9
789	synthase	gi|15600231	40 kDa	0.9
790	synthetase	gi|15595493	51 kDa	0.9
791	protein	gi|15599637	16 kDa	0.9
792	reductase	gi|15595627	32 kDa	0.9
793	protein	gi|15600652	31 kDa	0.9
794	phosphoribosyltransferase regulatory subunit	gi|15600132	43 kDa	0.9
795	membrane protein precursor	gi|15598843	19 kDa	0.9
796	protein	gi|15596315	21 kDa	0.9
797	semialdehyde dehydrogenase	gi|15596095	51 kDa	0.866667
798	regulator	gi|15596957	102 kDa	0.866667
799	transacylase	gi|15598164	32 kDa	0.866667
800	protein	gi|15596266	86 kDa	0.866667
801	lyase	gi|15595993	32 kDa	0.866667
802	3,4-dihydroxy-2-butanone 4-phosphate synthase/GTP cyclohydrolase II-like protein	gi|15599249	39 kDa	0.866667
803	reductase	gi|15600542	41 kDa	0.866667
804	ABC subunit A	gi|15599430	104 kDa	0.866667
805	gi|15596524|protease	gi|15596524	71 kDa	0.866667
806	gi|15597921|chaperone	gi|15597921	67 kDa	0.866667
807	protein	gi|15599654	19 kDa	0.866667
808	ObgE	gi|15599762	44 kDa	0.866667
809	deformylase	gi|15599510	32 kDa	0.866667
810	ABC transporter ATP-binding subunit	gi|15596268	28 kDa	0.866667
811	protein	gi|15597541	45 kDa	0.866667
812	topoisomerase I	gi|15598207	97 kDa	0.866667
813	protein Era	gi|15595968	34 kDa	0.866667
814	synthetase	gi|15598896	57 kDa	0.866667
815	dehydrogenase I subunit F	gi|15597837	49 kDa	0.866667
816	protein	gi|15599862	65 kDa	0.866667
817	carboxylase biotin carboxylase subunit	gi|15600041	49 kDa	0.866667
818	protein	gi|15598893	49 kDa	0.866667
819	protein	gi|15596776	22 kDa	0.866667
820	kinase	gi|15599761	40 kDa	0.866667
821	protein	gi|15599929	119 kDa	0.866667
822	protein	gi|15600695	28 kDa	0.866667
823	gi|15599263|epimerase	gi|15599263	33 kDa	0.866667
824	deiminase	gi|15600364	46 kDa	0.866667
825	response regulator CbrB	gi|15599920	52 kDa	0.866667
826	transducer	gi|15598903	59 kDa	0.866667
827	dehydrogenase	gi|15597574	84 kDa	0.866667
828	protein	gi|15595276	49 kDa	0.866667
829	protein	gi|15600360	37 kDa	0.866667
830	regulator LasR	gi|15596627	25 kDa	0.866667
831	ribosomal protein L5	gi|15599447	20 kDa	0.866667
832	protein	gi|15600240	52 kDa	0.866667
833	protein	gi|15599685	167 kDa	0.866667
834	synthase	gi|15599248	16 kDa	0.866667
835	acetyltransferase	gi|15597197	40 kDa	0.866667
836	protein	gi|15600541	10 kDa	0.866667
837	gi|15599630|oxidoreductase	gi|15599630	39 kDa	0.866667
838	protein	gi|15595796	38 kDa	0.866667
839	protein	gi|15598277	51 kDa	0.866667
840	methyltransferase	gi|15599404	36 kDa	0.866667
841	ribosomal protein L10	gi|15599468	18 kDa	0.866667
842	nucleosidase	gi|15599165	55 kDa	0.866667
843	protein	gi|15600194	38 kDa	0.866667
844	protein	gi|15600571	34 kDa	0.866667
845	membrane lipoprotein OmlA precursor	gi|15599959	13 kDa	0.866667
846	ligase	gi|15600048	45 kDa	0.866667
847	beta-synthase	gi|15595596	49 kDa	0.866667
848	membrane lipoprotein LolB	gi|15599863	23 kDa	0.866667
849	carboxykinase	gi|15600385	56 kDa	0.866667
850	N	gi|15598279	100 kDa	0.866667
851	protein	gi|155980982	30 kDa	0.866667
852	alanine racemase	gi|15600123	38 kDa	0.866667
853	dehydrogenase	gi|15595563	53 kDa	0.866667
854	protein component of ABC sugar transporter	gi|15598386	45 kDa	0.866667
855	protein	gi|15597829	29 kDa	0.866667
856	transporter MgtE	gi|15596110	54 kDa	0.866667
857	initiation factor IF-3	gi|15597939	17 kDa	0.866667
858	motility protein PilH	gi|15595606	12 kDa	0.866667
859	ribosomal protein L31	gi|15600242	8 kDa	0.866667
860	dehydrogenase	gi|15600100	27 kDa	0.866667
861	gi|15596534|glutaminase-asparaginase	gi|15596534	39 kDa	0.866667
862	synthetase	gi|15597940	73 kDa	0.866667
863	protein	gi|15600329	54 kDa	0.866667
864	protein	gi|15597365	17 kDa	0.866667
865	protein	gi|15598168	21 kDa	0.866667
866	synthase	gi|15596884	32 kDa	0.866667
867	protein	gi|15595284	28 kDa	0.833333
868	protein	gi|15599687	62 kDa	0.833333
869	reductase	gi|15598163	26 kDa	0.833333
870	protein	gi|15598902	19 kDa	0.833333
871	phosphoribosyltransferase	gi|15600524	23 kDa	0.833333
872	protein	gi|15595784	49 kDa	0.833333
873	starvation protein A	gi|15599624	24 kDa	0.833333
874	shape-determining protein MreB	gi|15599677	37 kDa	0.833333
875	synthase	gi|15600002	50 kDa	0.833333
876	protein PaerPA_01003351	gi|107102293	9 kDa	0.833333
877	protein	gi|15599310	51 kDa	0.833333
878	transporter	gi|15597007	70 kDa	0.833333
879	gi|15595279|Fha1	gi|15595279	54 kDa	0.833333
880	protein	gi|15598123	49 kDa	0.833333
881	protein	gi|15596886	78 kDa	0.833333
882	repair protein RadA	gi|15599805	48 kDa	0.833333
883	ribosomal protein L9	gi|15600125	16 kDa	0.833333
884	sensor	gi|15596655	80 kDa	0.833333
885	membrane protein translocase component YidC	gi|15600761	64 kDa	0.833333
886	peptidase I	gi|15595965	32 kDa	0.833333
887	succinyltransferase AII subunit	gi|15596094	37 kDa	0.833333
888	motility protein PilJ	gi|15595608	73 kDa	0.833333
889	binding protein	gi|15599135	10 kDa	0.833333
890	anabolic L-arginine dehydrogenase, DauB	gi|15599057	34 kDa	0.833333
891	RNA polymerase subunit omega	gi|15600530	10 kDa	0.833333
892	protein	gi|15596821	30 kDa	0.833333
893	NADH-quinone reductase subunit C	gi|15598193	28 kDa	0.833333
894	MS-ring protein	gi|15596298	64 kDa	0.833333
895	protease	gi|15598731	104 kDa	0.833333
896	ribosomal protein L25/general stress protein Ctc	gi|15599866	22 kDa	0.833333
897	regulator	gi|15596956	96 kDa	0.833333
898	protein	gi|15596309	41 kDa	0.833333
899	gyrase subunit A	gi|15598364	101 kDa	0.833333
900	acetyltransferase	gi|15596032	76 kDa	0.833333
901	protein	gi|15600331	28 kDa	0.833333
902	protein kinase	gi|15595683	37 kDa	0.833333
903	synthetase	gi|15595743	43 kDa	0.833333
904	A 3-O-deacylase	gi|15599856	18 kDa	0.833333
905	protease	gi|15597000	89 kDa	0.833333
906	methionine sulfoxide reductase	gi|15600211	23 kDa	0.833333
907	phosphoribosyltransferase	gi|15596740	20 kDa	0.833333
908	dehydrogenase	gi|15600714	27 kDa	0.833333
909	RNA polymerase subunit beta	gi|15599466	151 kDa	0.833333
910	regulator	gi|15600631	32 kDa	0.833333
911	protein	gi|15600154	57 kDa	0.833333
912	protein	gi|15599043	51 kDa	0.833333
913	topoisomerase IV subunit B	gi|15600160	69 kDa	0.833333
914	I	gi|15599512	55 kDa	0.8
915	protein	gi|15598923	196 kDa	0.8
916	6-diaminopimelate--D-alanyl-D-alanyl ligase	gi|15599612	47 kDa	0.8
917	gi|15600434|exopolyphosphatase	gi|15600434	56 kDa	0.8
918	protease	gi|15595569	52 kDa	0.8
919	transducer for trichloroethylene [positive chemotaxis], CttP	gi|15595378	43 kDa	0.8
920	gi|15598748|UDP-aminotransferase	gi|15598748	42 kDa	0.8
921	utilization repressor HutC	gi|15600298	28 kDa	0.8
922	formyltransferase	gi|15595216	33 kDa	0.8
923	ligase	gi|15600396	59 kDa	0.8
924	topoisomerase IV subunit A	gi|15600157	83 kDa	0.8
925	(guanine-N(1)-)-methyltransferase	gi|15598938	28 kDa	0.8
926	KynU	gi|15597276	46 kDa	0.8
927	regulator MvaT, P16 subunit	gi|15599511	14 kDa	0.8
928	component of ABC transporter	gi|15600569	44 kDa	0.8
929	Division (RND) efflux transporter	gi|15595356	112 kDa	0.8
930	protein	gi|15599151	15 kDa	0.8
931	termination factor Rho	gi|15600432	47 kDa	0.8
932	protein	gi|15599114	52 kDa	0.8
933	dehydrogenase	gi|15595704	64 kDa	0.8
934	dehydrogenase E1 component, subunit alpha	gi|15598613	40 kDa	0.8
935	mutase	gi|15600377	22 kDa	0.8
936	peroxidase	gi|15597728	17 kDa	0.8
937	histidine kinase CreC	gi|15595661	52 kDa	0.8
938	protein	gi|15599672	139 kDa	0.8
939	gi|15595275|IcmF1	gi|15595275	130 kDa	0.8
940	protein	gi|15598995	40 kDa	0.8
941	ligase	gi|15599607	52 kDa	0.8
942	protein	gi|15598071	33 kDa	0.8
943	desuccinylase	gi|15596359	41 kDa	0.8
944	polymerase I	gi|15600686	100 kDa	0.8
945	protein	gi|15597805	37 kDa	0.8
946	C biogenesis protein	gi|15596680	43 kDa	0.8
947	gi|15595239|hemagglutinin	gi|15595239	361 kDa	0.8
948	response regulator	gi|15598897	38 kDa	0.8
949	dehydratase	gi|15598841	17 kDa	0.8
950	gi|15598169|peptidase	gi|15598169	36 kDa	0.8
951	protein	gi|15596262	15 kDa	0.8
952	NADH-quinone reductase subunit A	gi|15598195	48 kDa	0.8
953	ribosomal protein L28	gi|15600509	9 kDa	0.8
954	protein	gi|15600528	32 kDa	0.8
955	protein	gi|15599103	28 kDa	0.8
956	ribosomal protein S4	gi|15599435	23 kDa	0.8
957	protein	gi|15595277	48 kDa	0.8
958	receptor Aer	gi|15596758	57 kDa	0.8
959	decarboxylase	gi|15600032	71 kDa	0.766667
960	Division (RND) efflux membrane fusion protein precursor	gi|15599401	39 kDa	0.766667
961	gi|15595288|ClpV1	gi|15595288	99 kDa	0.766667
962	subunit HflK	gi|15600135	44 kDa	0.766667
963	protein	gi|15598996	23 kDa	0.766667
964	transfer flavoprotein subunit beta	gi|15598148	26 kDa	0.766667
965	protein EngA	gi|15598994	55 kDa	0.766667
966	protein	gi|15599518	37 kDa	0.766667
967	protein	gi|15599622	21 kDa	0.766667
968	hydratase	gi|15600293	61 kDa	0.766667
969	dihydrolase	gi|15596096	49 kDa	0.766667
970	alpha-keto acid dehydrogenase subunit E2	gi|15597445	45 kDa	0.766667
971	protein	gi|15595298	24 kDa	0.766667
972	gi|15598656|acetyltransferase	gi|15598656	65 kDa	0.766667
973	gi|15597496|chitinase	gi|15597496	53 kDa	0.766667
974	dehydrogenase	gi|15597461	65 kDa	0.766667
975	protein	gi|15599178	32 kDa	0.766667
976	reductase catalytic subunit	gi|15596371	94 kDa	0.766667
977	decarboxylase	gi|15599715	44 kDa	0.766667
978	protein	gi|15600159	37 kDa	0.766667
979	oxidoreductase	gi|15598918	40 kDa	0.766667
980	ammonia-lyase	gi|15600622	51 kDa	0.766667
981	shape-determining protein MreC	gi|15599676	35 kDa	0.766667
982	synthetase	gi|15600312	52 kDa	0.766667
983	protein	gi|15596407	26 kDa	0.766667
984	protein	gi|15596258	40 kDa	0.766667
985	gi|15596748|ferredoxin	gi|15596748	54 kDa	0.766667
986	ribonucleoside hydrolase	gi|119167454	38 kDa	0.766667
987	protein	gi|15598242	13 kDa	0.766667
988	protein	gi|15599023	41 kDa	0.766667
989	ribosomal protein L24	gi|15599448	11 kDa	0.766667
990	protein	gi|15595649	29 kDa	0.766667
991	protein	gi|15595887	431 kDa	0.766667
992	dehydrogenase	gi|15596541	27 kDa	0.766667
993	protein component precursor of ABC ribose transporter	gi|15597142	30 kDa	0.766667
994	4 fimbrial biogenesis protein PilM	gi|15600237	38 kDa	0.766667
995	transaminase	gi|15595617	52 kDa	0.766667
996	dehydrogenase	gi|15600022	50 kDa	0.766667
997	protein precursor	gi|15595480	36 kDa	0.766667
998	NADH-quinone reductase subunit F	gi|15598190	45 kDa	0.733333
999	ABC transporter substrate-binding protein	gi|15596690	37 kDa	0.733333
1000	gi|15599529|fumarase	gi|15599529	55 kDa	0.733333
1001	family protein	gi|15595783	61 kDa	0.733333
1002	protein	gi|15595218	38 kDa	0.733333
1003	protease	gi|15597567	92 kDa	0.733333
1004	protein	gi|15595929	38 kDa	0.733333
1005	protein	gi|15597917	17 kDa	0.733333
1006	protein	gi|15600297	22 kDa	0.733333
1007	protein	gi|15596208	43 kDa	0.733333
1008	dehydrogenase involved in catabolism of citronellol	gi|15598085	43 kDa	0.733333
1009	antitermination protein NusG	gi|15599471	19 kDa	0.733333
1010	regulator	gi|15596480	19 kDa	0.733333
1011	AlaT	gi|15598024	45 kDa	0.733333
1012	methylesterase	gi|15595371	37 kDa	0.733333
1013	protein	gi|15600607	23 kDa	0.733333
1014	carboxylase, subunit alpha (biotin-containing)	gi|15597208	71 kDa	0.733333
1015	sulfurtransferase	gi|15600149	29 kDa	0.733333
1016	protein	gi|15600634	80 kDa	0.733333
1017	protein	gi|15596357	14 kDa	0.733333
1018	dioxygenase	gi|15597220	15 kDa	0.733333
1019	protein	gi|15600540	13 kDa	0.733333
1020	C protein NapB precursor	gi|15596370	18 kDa	0.733333
1021	protein	gi|15597137	71 kDa	0.733333
1022	nucleotide transhydrogenase subunit beta	gi|15595393	50 kDa	0.733333
1023	protein	gi|15599565	21 kDa	0.733333
1024	protein	gi|15600536	31 kDa	0.733333
1025	regulatory protein	gi|15600501	19 kDa	0.733333
1026	dehydrogenase	gi|15595703	65 kDa	0.733333
1027	protein	gi|15596053	18 kDa	0.733333
1028	phosphorylase/polyadenylase	gi|15599934	75 kDa	0.733333
1029	synthase	gi|15598721	45 kDa	0.733333
1030	reductase	gi|15597035	62 kDa	0.733333
1031	protease	gi|15599772	91 kDa	0.733333
1032	protease component ClpA	gi|15597816	84 kDa	0.733333
1033	protein	gi|15596965	20 kDa	0.733333
1034	cis-trans isomerase A	gi|15598423	20 kDa	0.7
1035	protein	gi|15598178	16 kDa	0.7
1036	protein	gi|15596202	53 kDa	0.7
1037	gi|15596501|oligopeptidase	gi|15596501	76 kDa	0.7
1038	protein PaerPA_01000300	gi|107099288	19 kDa	0.7
1039	transducer	gi|15597848	60 kDa	0.7
1040	RNA helicase	gi|15598036	61 kDa	0.7
1041	C oxidase cbb3-type, CcoP subunit	gi|15596749	35 kDa	0.7
1042	reductase	gi|15598593	30 kDa	0.7
1043	protein	gi|15598921	21 kDa	0.7
1044	protein	gi|15597898	18 kDa	0.7
1045	carboxylase, catalytic subunit	gi|15600619	16 kDa	0.7
1046	protein	gi|15597650	31 kDa	0.7
1047	ribosomal protein S1	gi|15598358	62 kDa	0.7
1048	cis-trans isomerase D	gi|15597002	69 kDa	0.7
1049	Division (RND) efflux transporter	gi|15599402	111 kDa	0.7
1050	gi|15599694|metallopeptidase	gi|15599694	44 kDa	0.7
1051	regulator	gi|15598153	25 kDa	0.7
1052	protein	gi|15595849	24 kDa	0.666667
1053	response regulator	gi|15595377	13 kDa	0.666667
1054	protein	gi|15599911	32 kDa	0.666667
1055	protein	gi|15596546	13 kDa	0.666667
1056	transducer	gi|15597769	58 kDa	0.666667
1057	gi|15599809|catalase	gi|15599809	57 kDa	0.666667
1058	protein	gi|15595562	20 kDa	0.666667
1059	protein	gi|15597777	38 kDa	0.666667
1060	efflux protein KefA	gi|15600215	124 kDa	0.666667
1061	transducer	gi|15597984	56 kDa	0.666667
1062	protein	gi|15597763	66 kDa	0.666667
1063	protein TypA	gi|15600310	67 kDa	0.666667
1064	translocase subunit SecF	gi|15599015	33 kDa	0.666667
1065	transporter	gi|15597400	29 kDa	0.666667
1066	gi|15596368|transglycolase	gi|15596368	43 kDa	0.666667
1067	C oxidase subunit II	gi|15595303	41 kDa	0.633333
1068	sensor PprA	gi|15599489	102 kDa	0.633333
1069	protein	gi|15598275	87 kDa	0.633333
1070	protein	gi|15598911	61 kDa	0.633333
1071	acid-binding protein	gi|15599053	37 kDa	0.633333
1072	gi|15599391|BfiR	gi|15599391	24 kDa	0.633333
1073	isomerase small subunit	gi|15598316	24 kDa	0.633333
1074	synthase subunit beta	gi|15595234	44 kDa	0.633333
1075	sensor	gi|15597767	52 kDa	0.6
1076	protein	gi|15599837	11 kDa	0.6
1077	membrane protein precursor	gi|15596485	46 kDa	0.6
1078	protein	gi|15597019	60 kDa	0.6
1079	protein	gi|15599832	44 kDa	0.6
1080	membrane lipoprotein Blc	gi|15600300	22 kDa	0.6
1081	protein	gi|15595205	62 kDa	0.6
1082	protein	gi|15598222	58 kDa	0.566667
1083	component of ABC transporter	gi|15598215	72 kDa	0.566667
1084	gi|15595561|oxidoreductase	gi|15595561	58 kDa	0.566667
1085	factor	gi|15596997	47 kDa	0.566667
1086	protein	gi|15595268	32 kDa	0.566667
1087	tail-specific protease	gi|15598453	78 kDa	0.566667
1088	gi|15598135|aminopeptidase	gi|15598135	58 kDa	0.566667
1089	protein	gi|15598417	12 kDa	0.533333
1090	4 fimbrial biogenesis protein PilN	gi|15600236	12 kDa	0.533333
1091	spermidine/putrescine-binding protein	gi|15596607	40 kDa	0.533333
1092	chemotaxis protein	gi|15595375	17 kDa	0.5
1093	betaine transmethylase	gi|15598278	71 kDa	0.5
1094	protein	gi|15597071	234 kDa	0.466667
1095	cis-trans isomerase B	gi|15596990	18 kDa	0.466667
1096	isomerase large subunit	gi|15598317	51 kDa	0.466667
1097	4 fimbrial biogenesis protein PilO	gi|15600235	23 kDa	0.433333
1098	gi|15597562|uricase	gi|15597562	55 kDa	0.433333
1099	sensor	gi|15595376	69 kDa	0.4
1100	transducer Aer2	gi|15595374	73 kDa	0.4
1101	transporter	gi|15595799	38 kDa	0.4
1102	F, LptF	gi|15598888	29 kDa	0.266667
