# Supplementary material for: Quantitative proteomics analysis of proteins involved in alkane uptake comparing the profiling of Pseudomonas aeruginosa SJTD-1 in response to n-octadecane and n-hexadecane
Source: PLoS One. 2017 Jun 29;12(6):e0179842. doi: 10.1371/journal.pone.0179842 (PMC5491041; doi:10.1371/journal.pone.0179842)
Supplement: S3 Table — Proteins with fold changes of ≥ 1.5 or ≤ 0.65 are considered significantly more or less abundant in the presence of n-octadecane, respectively, based on statistic and normalization analysis for three biological replicates. Accession number in accordance with records of P. aeruginosa PAO1 NCBI database. Fold: average ratio from three biological replicates for iTRAQ study (C18 / C16). (XLSX) [file pone.0179842.s004.xlsx]

## Sheet: Sheet1
Number	Quant View:Identified Proteins (1251)<BR>Including 12 Decoys	Accession Number	Molecular Weight	Permutation Test (P-Value)	Ratio(C18/C16)
1	ribosomal protein S16	gi|15598940	9 kDa	0.001	4.86667
2	GroES	gi|15599582	10 kDa	0.008	4.43333
3	precursor	gi|15600115	16 kDa	0.028	3.23333
4	diphosphate kinase	gi|15599002	16 kDa	0.028	2.83333
5	amino acid aminotransferase	gi|15600206	34 kDa	0.001	2.5
6	DNA-binding protein	gi|15599428	19 kDa	0.001	2.5
7	protein	gi|15599821	221 kDa	0.008	2.43333
8	protein	gi|15596838	10 kDa	0.048	2.43333
9	ribosomal protein L18	gi|15599443	13 kDa	0.033	2.33333
10	ornithine acetyltransferase/N-acetylglutamate synthase protein	gi|15599598	42 kDa	0.028	2.26667
11	protein	gi|15599691	25 kDa	< 0.0001	2.26667
12	protein	gi|15598528	16 kDa	0.003	2.23333
13	gi|15595598|dihydroorotase	gi|15595598	44 kDa	0.015	2.13333
14	protein	gi|15600077	22 kDa	< 0.0001	2.1
15	reductase precursor	gi|15595716	63 kDa	0.002	2
16	protein	gi|15596691	61 kDa	0.001	1.93333
17	gi|15599431|bacterioferritin	gi|15599431	18 kDa	0.001	1.93333
18	cytidylyltransferase	gi|15598175	28 kDa	0.008	1.86667
19	regulator	gi|15597773	16 kDa	0.001	1.83333
20	ribosomal protein S8	gi|15599445	14 kDa	0.006	1.83333
21	PfpI	gi|15595552	19 kDa	0.008	1.83333
22	protein	gi|15598657	43 kDa	0.013	1.83333
23	dehydrogenase	gi|15597819	46 kDa	< 0.0001	1.83333
24	reductase	gi|15599585	27 kDa	< 0.0001	1.83333
25	protein	gi|15597933	14 kDa	0.00094	1.8
26	dehydrogenase	gi|15599152	30 kDa	0.05	1.8
27	protein	gi|15599532	21 kDa	0.001	1.8
28	protein	gi|15596964	57 kDa	0.008	1.76667
29	methylesterase	gi|15596656	39 kDa	0.008	1.73333
30	protein	gi|15597700	23 kDa	0.00081	1.7
31	protein	gi|15598677	39 kDa	0.013	1.7
32	protein	gi|15599649	24 kDa	< 0.0001	1.66667
33	uptake regulation protein	gi|15599958	14 kDa	0.001	1.63333
34	dehydrogenase	gi|15599394	64 kDa	0.004	1.63333
35	carbamoyltransferase	gi|15600365	38 kDa	0.005	1.63333
36	GroEL	gi|15599581	57 kDa	< 0.0001	1.63333
37	protein	gi|15599212	23 kDa	0.001	1.6
38	membrane protein precursor	gi|15599785	49 kDa	< 0.0001	1.6
39	oxidoreductase	gi|15599836	56 kDa	0.0066	1.56667
40	synthetase	gi|15600244	65 kDa	< 0.0001	1.56667
41	dehydrogenase	gi|15596784	50 kDa	< 0.0001	1.56667
42	gi|15596050|oxidoreductase	gi|15596050	23 kDa	0.014	1.53333
43	protease MucD precursor	gi|15595963	49 kDa	0.001	1.53333
44	synthetase	gi|15597193	72 kDa	0.008	1.53333
45	aminopeptidase	gi|15598853	29 kDa	0.028	1.53333
46	gi|15598725|peroxidase	gi|15598725	22 kDa	< 0.0001	1.53333
47	deformylase	gi|15595217	19 kDa	< 0.0001	1.53333
48	dehydrogenase	gi|15595513	44 kDa	0.00027	1.5
49	enzyme	gi|15600239	45 kDa	0.00035	1.5
50	5'-monophosphate dehydrogenase	gi|15598965	52 kDa	0.0007	1.5
51	aminopeptidase	gi|15599026	52 kDa	0.001	1.5
52	regulator FleQ	gi|15596294	55 kDa	0.002	1.5
53	response regulator PhoP	gi|15596376	26 kDa	0.003	1.5
54	component of ABC transporter	gi|15599418	61 kDa	0.008	1.5
55	glucosamine N-acyltransferase	gi|15598842	36 kDa	0.008	1.5
56	domain/BON superfamily protein	gi|15600371	15 kDa	0.009	1.5
57	motility protein PilU	gi|15595593	43 kDa	0.027	1.5
58	C oxidase subunit II	gi|15595303	41 kDa	0.001	0.633333
59	sensor PprA	gi|15599489	102 kDa	0.001	0.633333
60	protein	gi|15598275	87 kDa	0.017	0.633333
61	protein	gi|15598911	61 kDa	0.001	0.633333
62	acid-binding protein	gi|15599053	37 kDa	0.001	0.633333
63	isomerase small subunit	gi|15598316	24 kDa	< 0.0001	0.633333
64	synthase subunit beta	gi|15595234	44 kDa	< 0.0001	0.633333
65	sensor	gi|15597767	52 kDa	0.002	0.6
66	protein	gi|15599837	11 kDa	0.005	0.6
67	membrane protein precursor	gi|15596485	46 kDa	0.008	0.6
68	protein	gi|15597019	60 kDa	0.028	0.6
69	protein	gi|15599832	44 kDa	0.028	0.6
70	membrane lipoprotein Blc	gi|15600300	22 kDa	0.028	0.6
71	protein	gi|15595205	62 kDa	< 0.0001	0.6
72	protein	gi|15598222	58 kDa	0.001	0.566667
73	gi|15595561|oxidoreductase	gi|15595561	58 kDa	< 0.0001	0.566667
74	factor	gi|15596997	47 kDa	< 0.0001	0.566667
75	protein	gi|15595268	32 kDa	< 0.0001	0.566667
76	tail-specific protease	gi|15598453	78 kDa	< 0.0001	0.566667
77	gi|15598135|aminopeptidase	gi|15598135	58 kDa	< 0.0001	0.566667
78	protein	gi|15598417	12 kDa	0.014	0.533333
79	4 fimbrial biogenesis protein PilN	gi|15600236	12 kDa	0.028	0.533333
80	spermidine/putrescine-binding protein	gi|15596607	40 kDa	0.031	0.533333
81	chemotaxis protein	gi|15595375	17 kDa	0.001	0.5
82	betaine transmethylase	gi|15598278	71 kDa	0.008	0.5
83	protein	gi|15597071	234 kDa	0.003	0.466667
84	cis-trans isomerase B	gi|15596990	18 kDa	0.008	0.466667
85	isomerase large subunit	gi|15598317	51 kDa	< 0.0001	0.466667
86	4 fimbrial biogenesis protein PilO	gi|15600235	23 kDa	0.001	0.433333
87	gi|15597562|uricase	gi|15597562	55 kDa	0.008	0.433333
88	sensor	gi|15595376	69 kDa	0.001	0.4
89	transducer Aer2	gi|15595374	73 kDa	< 0.0001	0.4
90	transporter	gi|15595799	38 kDa	0.008	0.4
91	F, LptF	gi|15598888	29 kDa	0.00011	0.266667
