# Supplementary material for: Quantitative proteomics analysis of proteins involved in alkane uptake comparing the profiling of Pseudomonas aeruginosa SJTD-1 in response to n-octadecane and n-hexadecane
Source: PLoS One. 2017 Jun 29;12(6):e0179842. doi: 10.1371/journal.pone.0179842 (PMC5491041; doi:10.1371/journal.pone.0179842)
Supplement: S4 Table — (XLSX) [file pone.0179842.s005.xlsx]

## Sheet: Sheet2
Protein number	Accession	Significance (-10lgP)	Coverage (%)	#Peptides	#Unique	PTM	Group Profile (Ratio C16:C18)	Avg. Mass	Description
1	gi|15599581	10.4	82	67	67	Carbamidomethylation; Acetylation (Protein N-term); Deamidation (NQ); Oxidation (M); Carbamylation; Pyro-glu from Q	1.00:1.31	57086	GroEL
2	gi|15598264	3.98	43	67	67	Carbamidomethylation; Deamidation (NQ); Oxidation (M); Carbamylation; Pyro-glu from Q	1.00:0.86	182564	glutamate dehydrogenase
3	gi|15599466	27.94	45	54	54	Carbamidomethylation; Deamidation (NQ); Oxidation (M); Carbamylation; Pyro-glu from Q	1.00:1.67	150852	RNA polymerase subunit beta
4	gi|15599462	21.73	71	51	40	Carbamidomethylation; Deamidation (NQ); Oxidation (M); Carbamylation	1.00:1.79	77752	factor G
5	gi|15599465	11.14	45	49	49	Carbamidomethylation; Deamidation (NQ); Oxidation (M); Carbamylation	1.00:1.39	154365	RNA polymerase subunit beta'
6	gi|15596974	11.64	84	48	48	Carbamidomethylation; Deamidation (NQ); Oxidation (M); Carbamylation; Pyro-glu from Q	1.00:0.83	37640	gi|15596974|porin
7	gi|15596984	23.38	55	47	47	Carbamidomethylation; Deamidation (NQ); Oxidation (M); Carbamylation	1.00:1.77	93596	aconitate hydratase 2/2-methylisocitrate dehydratase
8	gi|15599417	60.91	67	46	46	Deamidation (NQ); Carbamylation; Pyro-glu from Q	1.00:0.35	79243	outer membrane receptor precursor
9	gi|15595205	15.32	68	46	45	Carbamidomethylation; Deamidation (NQ); Oxidation (M); Carbamylation; Pyro-glu from Q	1.00:1.66	61815	protein
10	gi|155994732	14.02	83	46	46	Carbamidomethylation; Deamidation (NQ); Oxidation (M); Carbamylation; Pyro-glu from Q	1.00:1.35	43687	factor Tu
11	gi|15596289	48.49	76	45	45	Deamidation (NQ); Oxidation (M); Carbamylation; Pyro-glu from Q	1.00:2.13	49228	type B
12	gi|15595656	17.11	44	40	35	Carbamidomethylation; Deamidation (NQ); Oxidation (M); Carbamylation; Pyro-glu from Q	1.00:1.45	103427	protease ATP binding subunit
13	gi|15595785	7.88	67	40	40	Carbamidomethylation; Deamidation (NQ); Oxidation (M); Carbamylation; Pyro-glu from Q	1.00:1.24	73723	protein
14	gi|15600749	66.31	60	39	39	Carbamidomethylation; Deamidation (NQ); Oxidation (M); Carbamylation; Pyro-glu from Q	1.00:2.09	55393	ATP synthase subunit alpha
15	gi|15596784	2.2	79	39	39	Carbamidomethylation; Deamidation (NQ); Oxidation (M); Carbamylation; Pyro-glu from Q	1.00:1.05	50165	dehydrogenase
16	gi|15598358	2.74	63	38	38	Deamidation (NQ); Carbamylation; Pyro-glu from Q	1.00:1.12	61870	ribosomal protein S1
17	gi|15599955	15.02	57	37	36	Deamidation (NQ); Oxidation (M); Carbamylation; Pyro-glu from Q	1.00:1.42	68403	chaperone DnaK
18	gi|15597830	39.84	66	36	36	Carbamidomethylation; Deamidation (NQ); Oxidation (M); Carbamylation; Pyro-glu from Q	1.00:2.02	58871	lyase
19	gi|15599738	16.74	46	36	29	Carbamidomethylation; Deamidation (NQ); Oxidation (M); Carbamylation	1.00:1.65	94334	protein
20	gi|15600747	66.3	79	35	35	Carbamidomethylation; Deamidation (NQ); Oxidation (M); Carbamylation; Pyro-glu from Q	1.00:2.49	49500	ATP synthase subunit beta
21	gi|15596793	13.45	63	35	35	Deamidation (NQ); Oxidation (M); Carbamylation	1.00:1.61	71668	shock protein 90
22	gi|15595374	0.69	53	35	35	Deamidation (NQ); Oxidation (M); Carbamylation; Pyro-glu from Q	1.00:1.04	72591	transducer Aer2
23	gi|15596371	13.95	42	34	34	Carbamidomethylation; Deamidation (NQ); Oxidation (M); Carbamylation	1.00:1.55	93540	reductase catalytic subunit
24	gi|15599820	11.08	72	34	34	Deamidation (NQ); Oxidation (M); Carbamylation; Pyro-glu from Q	1.00:0.68	61345	protein
25	gi|15597819	1.45	77	34	34	Carbamidomethylation; Deamidation (NQ); Oxidation (M); Carbamylation; Pyro-glu from Q	1.00:1.08	45577	dehydrogenase
26	gi|15599026	38.61	70	33	33	Carbamidomethylation; Deamidation (NQ); Oxidation (M); Carbamylation	1.00:1.99	52332	aminopeptidase
27	gi|15598210	35.18	44	33	33	Carbamidomethylation; Deamidation (NQ); Oxidation (M); Carbamylation; Pyro-glu from Q	1.00:2.20	76954	fatty acid oxidation complex subunit alpha
28	gi|15598149	14.62	62	33	33	Carbamidomethylation; Deamidation (NQ); Oxidation (M); Carbamylation	1.00:1.59	59897	transfer flavoprotein-ubiquinone oxidoreductase
29	gi|15597431	5.7	55	33	33	Deamidation (NQ); Oxidation (M); Carbamylation; Pyro-glu from Q	1.00:1.28	74565	gi|15597431|PslE
30	gi|15600385	7.92	66	32	32	Carbamidomethylation; Deamidation (NQ); Oxidation (M); Carbamylation	1.00:1.35	55718	carboxykinase
31	gi|15598135	35.16	51	31	31	Carbamidomethylation; Deamidation (NQ); Carbamylation	1.00:0.51	57541	gi|15598135|aminopeptidase
32	gi|15597956	24.08	56	31	31	Deamidation (NQ); Oxidation (M); Carbamylation; Pyro-glu from Q	1.00:0.53	46851	membrane protein precursor
33	gi|15597562	7.65	70	31	31	Carbamidomethylation; Deamidation (NQ); Oxidation (M); Carbamylation	1.00:0.91	55042	gi|15597562|uricase
34	gi|15599685	10.24	24	30	30	Deamidation (NQ); Carbamylation; Pyro-glu from Q	1.00:0.68	167348	protein
35	gi|15600208	7.63	36	30	30	Carbamidomethylation; Oxidation (M); Carbamylation	1.00:1.43	99564	dehydrogenase subunit E1
36	gi|15599117	45.12	65	29	29	Deamidation (NQ); Oxidation (M); Carbamylation; Pyro-glu from Q	1.00:2.10	51200	protein
37	gi|15599785	38.42	57	29	29	Deamidation (NQ); Oxidation (M); Carbamylation; Pyro-glu from Q	1.00:2.51	49495	membrane protein precursor
38	gi|15596539	12.07	64	29	28	Carbamidomethylation; Oxidation (M); Carbamylation; Pyro-glu from Q	1.00:1.36	38346	transporter
39	gi|15599934	8.23	42	29	29	Deamidation (NQ); Oxidation (M); Carbamylation; Pyro-glu from Q	1.00:1.34	75421	phosphorylase/polyadenylase
40	gi|15600364	1.82	63	29	29	Carbamidomethylation; Deamidation (NQ); Oxidation (M); Carbamylation; Pyro-glu from Q	1.00:1.08	46432	deiminase
41	gi|15598896	4.54	57	28	28	Deamidation (NQ); Oxidation (M); Carbamylation	1.00:1.29	57313	synthetase
42	gi|15599432	2.21	59	28	28	Deamidation (NQ); Oxidation (M); Carbamylation	1.00:1.11	55589	gi|15599432|catalase
43	gi|15598228	59.08	49	27	27	Deamidation (NQ); Oxidation (M); Carbamylation	1.00:2.04	52487	C Snr1
44	gi|15597267	21.58	41	27	16	Deamidation (NQ); Oxidation (M); Carbamylation	1.00:1.74	77529	factor G
45	gi|15595282	14.77	60	27	27	Carbamidomethylation; Deamidation (NQ); Oxidation (M); Carbamylation	1.00:1.51	55772	protein
46	gi|15598495	13.26	52	27	27	Carbamidomethylation; Deamidation (NQ); Oxidation (M); Carbamylation; Pyro-glu from Q	1.00:1.54	61646	ligase
47	gi|15596160	6.91	53	27	27	Carbamidomethylation; Deamidation (NQ); Oxidation (M); Carbamylation; Pyro-glu from Q	1.00:1.33	66214	synthetase
48	gi|15600365	19.91	65	26	26	Carbamidomethylation; Deamidation (NQ); Oxidation (M); Carbamylation; Pyro-glu from Q	1.00:0.60	38109	carbamoyltransferase
49	gi|15598985	15.26	44	26	25	Carbamidomethylation; Deamidation (NQ); Oxidation (M); Carbamylation	1.00:1.43	78785	transport outer membrane porin OprC precursor
50	gi|15599950	11.01	26	26	26	Carbamylation	1.00:1.58	117302	phosphate synthase large subunit
51	gi|15600312	8.56	56	26	26	Carbamidomethylation; Deamidation (NQ); Oxidation (M); Carbamylation	1.00:1.50	51945	synthetase
52	gi|15600253	4.85	57	26	23	Carbamylation; Pyro-glu from Q	1.00:1.18	30577	synthesis protein PhaF
53	gi|15599791	3.55	55	26	26	Deamidation (NQ); Carbamylation; Pyro-glu from Q	1.00:1.13	61302	transporter ATP-binding protein
54	gi|15596271	2.89	68	26	26	Deamidation (NQ); Oxidation (M); Carbamylation; Pyro-glu from Q	1.00:1.17	39769	amino acid ABC transporter
55	gi|15595561	1.05	61	26	26	Carbamidomethylation; Oxidation (M); Carbamylation; Pyro-glu from Q	1.00:0.93	57806	gi|15595561|oxidoreductase
56	gi|15599217	34.92	57	25	25	Carbamidomethylation; Deamidation (NQ); Oxidation (M); Carbamylation	1.00:0.55	54980	dehydrogenase
57	gi|15596485	24.49	55	25	25	Deamidation (NQ); Carbamylation	1.00:1.92	45562	membrane protein precursor
58	gi|15598197	24.48	65	25	25	Carbamidomethylation; Deamidation (NQ); Oxidation (M); Carbamylation	1.00:1.72	52466	dehydrogenase
59	gi|15599929	21.86	29	25	24	Deamidation (NQ); Carbamylation	1.00:1.67	118583	protein
60	gi|15598172	20.17	26	25	25	Carbamidomethylation; Deamidation (NQ); Oxidation (M); Carbamylation	1.00:1.73	117103	E
61	gi|15596780	12	48	25	25	Carbamidomethylation; Deamidation (NQ); Oxidation (M); Carbamylation	1.00:1.53	63532	dehydrogenase flavoprotein subunit
62	gi|15598011	3.11	36	25	25	Deamidation (NQ); Oxidation (M); Carbamylation; Pyro-glu from Q	1.00:1.07	88763	dehydrogenase
63	gi|15599692	2.79	51	25	19	Carbamidomethylation; Deamidation (NQ); Oxidation (M); Carbamylation; Pyro-glu from Q	1.00:0.91	60077	transporter
64	gi|15596957	26.17	35	24	24	Carbamidomethylation; Deamidation (NQ)	1.00:0.45	101672	regulator
65	gi|15595288	13.93	29	24	22	Carbamidomethylation; Carbamylation	1.00:1.58	98736	gi|15595288|ClpV1
66	gi|15600167	3.77	64	24	24	Deamidation (NQ); Carbamylation; Pyro-glu from Q	1.00:1.01	53192	membrane protein precursor
67	gi|15596997	3.5	65	24	24	Oxidation (M); Carbamylation	1.00:1.33	47007	factor
68	gi|15596785	2.63	66	24	24	Carbamidomethylation; Deamidation (NQ); Oxidation (M); Carbamylation; Pyro-glu from Q	1.00:0.97	41543	synthetase subunit beta
69	gi|15599566	28.69	52	23	23	Oxidation (M); Carbamylation	1.00:1.96	47231	metalloproteinase outer membrane protein precursor
70	gi|15596783	18.74	56	23	22	Oxidation (M); Carbamylation	1.00:1.68	42887	succinyltransferase
71	gi|15595275	14.73	21	23	23	Carbamidomethylation; Carbamylation; Pyro-glu from Q	1.00:1.61	130021	gi|15595275|IcmF1
72	gi|15596759	11.81	29	23	23	Carbamylation	1.00:1.42	99180	hydratase
73	gi|15595703	9.39	42	23	21	Carbamidomethylation; Deamidation (NQ); Oxidation (M); Carbamylation	1.00:1.52	65359	dehydrogenase
74	gi|15595624	4.45	53	23	22	Deamidation (NQ); Oxidation (M); Carbamylation	1.00:1.19	52598	ABC transporter
75	gi|15597736	3.73	46	23	23	Carbamidomethylation; Deamidation (NQ); Oxidation (M); Carbamylation; Pyro-glu from Q	1.00:1.24	65351	protein
76	gi|15600515	16.44	34	22	22	Oxidation (M); Carbamylation; Pyro-glu from Q	1.00:1.42	92575	AlgC
77	gi|15596967	12.98	38	22	22	Carbamidomethylation; Deamidation (NQ); Oxidation (M); Carbamylation; Pyro-glu from Q	1.00:1.89	83765	synthase
78	gi|15596524	9.39	33	22	22	Deamidation (NQ); Carbamylation; Pyro-glu from Q	1.00:1.33	71201	gi|15596524|protease
79	gi|15597000	4.94	31	22	22	Carbamidomethylation; Oxidation (M); Carbamylation	1.00:0.73	88703	protease
80	gi|15599307	3.78	20	22	22	Carbamidomethylation; Deamidation (NQ); Carbamylation; Pyro-glu from Q	1.00:1.15	153878	regulator hybrid
81	gi|15599118	1.56	46	22	22	Carbamidomethylation; Deamidation (NQ); Oxidation (M); Carbamylation	1.00:0.81	69604	protein
82	gi|15599029	38.04	21	21	21	Carbamidomethylation; Deamidation (NQ); Carbamylation; Pyro-glu from Q	1.00:0.60	107764	synthetase
83	gi|15599938	15.91	30	21	21	Deamidation (NQ); Carbamylation; Pyro-glu from Q	1.00:1.79	90912	initiation factor IF-2
84	gi|15600432	13.28	48	21	21	Carbamidomethylation; Deamidation (NQ); Carbamylation	1.00:1.57	47069	termination factor Rho
85	gi|15600209	8.78	50	21	21	Oxidation (M); Carbamylation	1.00:0.87	56691	acetyltransferase
86	gi|15596153	8.59	44	21	21	Carbamidomethylation; Deamidation (NQ); Oxidation (M); Carbamylation; Pyro-glu from Q	1.00:0.82	63104	synthetase
87	gi|15598731	2.16	34	21	21	Carbamidomethylation; Deamidation (NQ)	1.00:0.97	104467	protease
88	gi|15600041	40	56	20	20	Carbamidomethylation; Deamidation (NQ); Oxidation (M); Carbamylation	1.00:2.12	48888	carboxylase biotin carboxylase subunit
89	gi|15595563	21.32	49	20	20	Carbamidomethylation; Deamidation (NQ); Carbamylation	1.00:2.21	52876	dehydrogenase
90	gi|15598964	2.04	50	20	20	Carbamidomethylation; Deamidation (NQ); Oxidation (M); Carbamylation; Pyro-glu from Q	1.00:0.91	57960	synthase
91	gi|15595679	28.36	29	19	19	Deamidation (NQ); Oxidation (M); Carbamylation; Pyro-glu from Q	1.00:2.02	78660	synthase G
92	gi|15600239	12.21	53	19	19	Carbamidomethylation; Oxidation (M); Carbamylation	1.00:1.45	45401	enzyme
93	gi|15595497	9.09	41	19	19	Deamidation (NQ); Oxidation (M); Carbamylation	1.00:1.38	40630	transporter
94	gi|15595745	9.05	38	19	19	Carbamidomethylation; Deamidation (NQ); Carbamylation	1.00:1.32	72206	gi|15595745|transketolase
95	gi|15600346	8.98	61	19	19	Carbamidomethylation; Oxidation (M); Carbamylation; Pyro-glu from Q	1.00:1.30	27561	acid (lysine/arginine/ornithine/histidine/octopine) ABC transporter periplasmic binding protein
96	gi|15599716	4.13	40	19	17	Deamidation (NQ); Oxidation (M); Pyro-glu from Q	1.00:1.07	72259	transducer
97	gi|15595488	4.12	42	19	19	Carbamylation; Pyro-glu from Q	1.00:1.29	49667	outer membrane porin OprE precursor
98	gi|15595337	20.44	79	18	18	Carbamidomethylation; Deamidation (NQ); Carbamylation	1.00:1.55	20541	hydroperoxide reductase subunit C
99	gi|15599756	14.71	25	18	17	Carbamidomethylation; Carbamylation	1.00:1.74	105438	synthetase
100	gi|15600229	12.68	16	18	18	Carbamidomethylation; Deamidation (NQ); Carbamylation; Pyro-glu from Q	1.00:1.27	157151	synthase subunit alpha
101	gi|15599394	6.24	44	18	14	Carbamidomethylation; Deamidation (NQ); Oxidation (M); Carbamylation	1.00:1.46	63912	dehydrogenase
102	gi|15599927	5.3	31	18	17	Carbamidomethylation; Deamidation (NQ); Oxidation (M); Carbamylation	1.00:1.33	71610	synthetase
103	gi|15596534	3.31	64	18	18	Deamidation (NQ); Oxidation (M); Carbamylation	1.00:1.15	38644	gi|15596534|glutaminase-asparaginase
104	gi|15598833	3.17	44	18	18	Carbamidomethylation; Acetylation (Protein N-term); Deamidation (NQ); Carbamylation	1.00:1.15	58119	synthetase
105	gi|15598651	2.69	41	18	18	Carbamidomethylation; Deamidation (NQ); Carbamylation; Pyro-glu from Q	1.00:0.82	58360	protein
106	gi|15599939	2.62	45	18	18	Deamidation (NQ); Oxidation (M); Carbamylation; Pyro-glu from Q	1.00:1.24	54659	elongation factor NusA
107	gi|15597835	1.01	35	18	18	Oxidation (M); Carbamylation; Pyro-glu from Q	1.00:0.97	68323	NADH:ubiquinone oxidoreductase subunit C/D
108	gi|15596092	1	57	18	18	Carbamidomethylation; Deamidation (NQ); Oxidation (M); Carbamylation	1.00:1.08	43748	N-succinyldiaminopimelate-aminotransferase/acetylornithine transaminase protein
109	gi|15599798	44.44	45	17	15	Carbamidomethylation; Deamidation (NQ); Oxidation (M); Carbamylation	1.00:2.90	45127	hydroxymethyltransferase
110	gi|15599888	34.65	52	17	17	Carbamidomethylation; Deamidation (NQ); Oxidation (M); Carbamylation	1.00:1.86	36425	reductoisomerase
111	gi|155996981	29.86	39	17	17	Carbamidomethylation; Deamidation (NQ); Carbamylation; Pyro-glu from Q	1.00:0.39	58627	transporter
112	gi|15600131	24.9	44	17	17	Carbamidomethylation; Deamidation (NQ); Oxidation (M); Carbamylation	1.00:1.84	46814	synthetase
113	gi|15598924	23.01	30	17	17	Deamidation (NQ); Carbamylation; Pyro-glu from Q	1.00:2.11	75850	protein
114	gi|15597126	21.28	49	17	16	Carbamidomethylation; Deamidation (NQ); Oxidation (M); Carbamylation	1.00:1.75	47801	transducer
115	gi|15597769	16.95	41	17	15	Deamidation (NQ); Oxidation (M); Carbamylation; Pyro-glu from Q	1.00:1.71	57667	transducer
116	gi|15595629	14.28	41	17	17	Carbamidomethylation; Deamidation (NQ); Oxidation (M); Carbamylation; Pyro-glu from Q	1.00:1.38	51012	hydrolase
117	gi|15599866	13.24	82	17	17	Carbamidomethylation; Deamidation (NQ); Oxidation (M); Carbamylation; Pyro-glu from Q	1.00:1.54	21962	ribosomal protein L25/general stress protein Ctc
118	gi|15597428	12.57	45	17	17	Carbamidomethylation; Deamidation (NQ); Oxidation (M); Carbamylation	1.00:1.78	53548	gi|15597428|PslB
119	gi|15599619	9.06	42	17	17	Carbamidomethylation; Deamidation (NQ); Oxidation (M); Carbamylation	1.00:1.25	65629	protein
120	gi|15599447	4.8	72	17	17	Oxidation (M); Carbamylation	1.00:1.07	20392	ribosomal protein L5
121	gi|15597486	3.48	24	17	16	Carbamidomethylation; Carbamylation; Pyro-glu from Q	1.00:1.08	86202	dehydrogenase
122	gi|15599668	3.45	49	17	17	Carbamidomethylation; Deamidation (NQ); Oxidation (M); Carbamylation	1.00:1.22	47837	protein
123	gi|15598678	1.39	32	17	17	Carbamidomethylation; Deamidation (NQ); Carbamylation; Pyro-glu from Q	1.00:1.09	74933	synthetase
124	gi|15600249	59.68	41	16	15	Carbamidomethylation; Deamidation (NQ); Carbamylation; Pyro-glu from Q	1.00:0.30	62523	acid) synthase 1
125	gi|15598148	30.26	70	16	16	Carbamidomethylation; Deamidation (NQ); Oxidation (M); Carbamylation	1.00:1.68	26377	transfer flavoprotein subunit beta
126	gi|15595791	24.38	53	16	16	Deamidation (NQ); Oxidation (M); Carbamylation; Pyro-glu from Q	1.00:1.66	45621	cis-trans isomerase SurA
127	gi|15596100	20.72	22	16	16	Carbamidomethylation; Carbamylation; Pyro-glu from Q	1.00:1.49	94702	synthetase
128	gi|15596781	20.66	54	16	16	Carbamidomethylation; Deamidation (NQ); Oxidation (M); Carbamylation	1.00:1.60	24043	dehydrogenase iron-sulfur subunit
129	gi|15595462	16.69	39	16	16	Carbamylation	1.00:1.67	51622	dehydrogenase I
130	gi|15596786	8.26	60	16	16	Carbamidomethylation; Oxidation (M); Carbamylation	1.00:1.29	30266	synthetase subunit alpha
131	gi|15596051	8.02	46	16	16	Deamidation (NQ); Oxidation (M); Carbamylation	1.00:1.15	49122	hydratase
132	gi|15598234	7.85	46	16	16	Deamidation (NQ); Oxidation (M); Carbamylation; Pyro-glu from Q	1.00:1.42	46685	gi|15598234|porin
133	gi|15600406	7.52	23	16	15	Carbamidomethylation; Carbamylation	1.00:1.38	104736	dehydrogenase
134	gi|15597594	7.27	29	16	16	Deamidation (NQ); Carbamylation	1.00:0.73	91167	receptor
135	gi|15595320	5.08	82	16	16	Carbamidomethylation; Deamidation (NQ); Oxidation (M); Carbamylation	1.00:1.17	13613	protein
136	gi|15596956	4.71	22	16	16	Carbamidomethylation; Pyro-glu from Q	1.00:1.25	96169	regulator
137	gi|15599505	4.68	35	16	7	Carbamidomethylation; Deamidation (NQ); Carbamylation	1.00:1.32	67987	transducer PctA
138	gi|15598496	3.61	40	16	16	Deamidation (NQ); Carbamylation	1.00:1.15	61737	ligase
139	gi|15595265	2.65	25	16	16	Deamidation (NQ); Carbamylation	1.00:1.28	76042	A
140	gi|15600305	1.72	32	16	16	Deamidation (NQ); Carbamylation	1.00:0.94	69609	EstA
141	gi|15595743	37.67	47	15	15	Oxidation (M); Carbamylation; Pyro-glu from Q	1.00:2.22	42709	synthetase
142	gi|15599435	15.33	66	15	15	Carbamidomethylation; Deamidation (NQ); Carbamylation	1.00:1.52	23278	ribosomal protein S4
143	gi|15600628	14.78	36	15	15	Deamidation (NQ); Oxidation (M); Carbamylation	1.00:1.42	66096	carboxylase subunit B
144	gi|15599562	14.69	56	15	15	Carbamylation	1.00:1.48	21351	dismutase
145	gi|15597002	11.47	29	15	15	Deamidation (NQ); Carbamylation	1.00:1.56	68739	cis-trans isomerase D
146	gi|15599895	10.85	45	15	15	Carbamidomethylation; Oxidation (M); Carbamylation; Pyro-glu from Q	1.00:0.95	58330	protein
147	gi|15595511	10.3	55	15	15	Oxidation (M); Carbamylation	1.00:1.43	28005	transporter of ABC system FliY
148	gi|15599469	10.29	63	15	15	Deamidation (NQ); Carbamylation	1.00:1.37	24234	ribosomal protein L1
149	gi|15598279	9.07	20	15	15	Carbamidomethylation; Deamidation (NQ); Carbamylation	1.00:1.45	99989	N
150	gi|15596782	8.37	15	15	15	Carbamidomethylation; Oxidation (M); Carbamylation	1.00:1.32	105878	dehydrogenase E1 component
151	gi|15598116	8.23	43	15	13	Carbamidomethylation; Deamidation (NQ); Oxidation (M); Pyro-glu from Q	1.00:1.42	58321	transducer
152	gi|15598851	6.65	51	15	15	Deamidation (NQ); Oxidation (M); Carbamylation; Pyro-glu from Q	1.00:1.32	30653	factor Ts
153	gi|15596169	5.56	52	15	15	Deamidation (NQ); Oxidation (M); Carbamylation	1.00:1.40	47688	protein TolB
154	gi|15598965	4.35	46	15	15	Carbamidomethylation; Deamidation (NQ); Oxidation (M); Carbamylation; Pyro-glu from Q	1.00:0.64	51707	5'-monophosphate dehydrogenase
155	gi|15598958	4.05	14	15	15	Oxidation (M); Carbamylation	1.00:1.23	140675	synthase
156	gi|15599980	2.28	44	15	15	Carbamylation	1.00:1.09	47139	reductase
157	gi|15599434	1.7	42	15	15	Acetylation (Protein N-term); Oxidation (M); Carbamylation	1.00:1.22	36650	RNA polymerase subunit alpha
158	gi|15599358	1.69	33	15	15	Deamidation (NQ); Oxidation (M); Carbamylation	1.00:1.08	60508	gi|15599358|amidase
159	gi|15599870	1.62	25	15	15	Deamidation (NQ); Carbamylation	1.00:1.06	80953	receptor
160	gi|15598766	1.5	45	15	14	Carbamidomethylation; Deamidation (NQ); Carbamylation	1.00:1.09	53665	dehydrogenase
161	gi|15598721	33.93	43	14	14	Carbamidomethylation; Deamidation (NQ); Oxidation (M); Carbamylation	1.00:2.12	45298	synthase
162	gi|15595277	31.09	38	14	14	Carbamidomethylation; Carbamylation	1.00:1.70	48275	protein
163	gi|15595206	28.35	29	14	14	Deamidation (NQ); Carbamylation; Pyro-glu from Q	1.00:2.36	74063	synthetase subunit beta
164	gi|15600327	25.86	40	14	14	Deamidation (NQ); Carbamylation	1.00:1.82	46018	protease
165	gi|15595963	22.34	40	14	14	Deamidation (NQ); Oxidation (M); Carbamylation	1.00:2.86	49178	protease MucD precursor
166	gi|15598207	15.49	19	14	14	Oxidation (M); Carbamylation	1.00:1.77	97283	topoisomerase I
167	gi|15600247	14.82	35	14	14	Carbamidomethylation; Deamidation (NQ); Oxidation (M); Carbamylation	1.00:1.54	50083	protease ATP-binding subunit HslU
168	gi|15599687	14.73	38	14	14	Carbamylation	1.00:1.44	61511	protein
169	gi|15599456	14.62	39	14	14	Carbamylation	1.00:1.54	29579	ribosomal protein L2
170	gi|15595991	9.87	21	14	14	Carbamylation	1.00:1.49	94891	hydratase
171	gi|15599506	6.79	31	14	5	Carbamidomethylation; Deamidation (NQ); Carbamylation	1.00:1.46	68135	transducer PctB
172	gi|15595749	6.75	47	14	14	Carbamidomethylation; Deamidation (NQ); Carbamylation	1.00:1.35	40405	kinase
173	gi|15600130	6.55	19	14	14	Carbamylation	1.00:1.51	100150	RNase R
174	gi|15597574	6.28	25	14	14	Carbamidomethylation; Carbamylation	1.00:1.27	83641	dehydrogenase
175	gi|15596131	5.33	21	14	14	Carbamidomethylation; Carbamylation	1.00:1.31	83816	pyrophosphokinase
176	gi|15600271	4.67	30	14	14	Carbamylation	1.00:1.27	59472	biosynthesis protein G
177	gi|15595622	2.03	46	14	14	Deamidation (NQ); Carbamylation; Pyro-glu from Q	1.00:1.11	40970	Division (RND) multidrug efflux membrane fusion protein MexA precursor
178	gi|15599691	1.83	50	14	14	Deamidation (NQ); Oxidation (M); Carbamylation	1.00:0.99	24879	protein
179	gi|15596986	1.74	48	14	14	Carbamidomethylation; Carbamylation; Pyro-glu from Q	1.00:1.13	31274	protein
180	gi|15600425	1.63	51	14	14	Carbamylation	1.00:0.87	38595	protein
181	gi|15595376	0.85	28	14	14	Oxidation (M); Carbamylation	1.00:0.95	68833	sensor
182	gi|15600764	81.46	42	13	13	Carbamylation; Pyro-glu from Q	1.00:3.05	38650	transhydrogenase subunit alpha part 1
183	gi|15595705	17.47	27	13	10	Deamidation (NQ); Oxidation (M); Carbamylation	1.00:1.86	63687	dehydrogenase
184	gi|15597935	16.34	23	13	13	Carbamidomethylation; Deamidation (NQ); Oxidation (M)	1.00:1.87	86830	synthetase subunit beta
185	gi|15599696	15.29	27	13	7	Carbamidomethylation; Oxidation (M); Carbamylation	1.00:0.51	59760	transporter
186	gi|15599031	13.77	53	13	13	Oxidation (M); Carbamylation	1.00:1.50	34206	protein
187	gi|15596266	13.35	21	13	13		1.00:1.49	86083	protein
188	gi|15596777	11.76	31	13	13	Deamidation (NQ); Oxidation (M); Carbamylation	1.00:1.48	47695	II citrate synthase
189	gi|15598311	11.69	20	13	13	Carbamylation	1.00:1.79	96903	protein FimV
190	gi|15600189	9.02	35	13	13	Carbamylation	1.00:1.35	50320	heptose 7-phosphate kinase/heptose 1-phosphate adenyltransferase
191	gi|15599458	7.78	71	13	13	Deamidation (NQ); Oxidation (M); Carbamylation	1.00:1.26	21640	ribosomal protein L4
192	gi|15599836	7.38	38	13	13	Oxidation (M); Carbamylation; Pyro-glu from Q	1.00:1.32	55526	oxidoreductase
193	gi|15600206	6.68	50	13	13	Carbamidomethylation; Deamidation (NQ); Oxidation (M); Carbamylation	1.00:1.23	34085	amino acid aminotransferase
194	gi|15598557	5.81	75	13	13	Acetylation (Protein N-term); Deamidation (NQ); Oxidation (M); Carbamylation	1.00:0.97	11863	lectin PA-IIL
195	gi|15600106	5.32	41	13	13	Deamidation (NQ); Carbamylation	1.00:1.23	39770	transporter
196	gi|15596085	4.51	59	13	13	Deamidation (NQ); Carbamylation	1.00:0.93	28010	binding protein AotJ
197	gi|15595463	4.23	42	13	13	Carbamidomethylation; Carbamylation	1.00:0.86	45248	aminotransferase
198	gi|15597430	3.64	64	13	13	Deamidation (NQ); Oxidation (M); Carbamylation	1.00:0.93	27908	gi|15597430|PslD
199	gi|15600047	3.59	33	13	13	Carbamidomethylation; Oxidation (M); Carbamylation	1.00:1.17	57666	phosphoribosylaminoimidazolecarboxamide formyltransferase/IMP cyclohydrolase
200	gi|15600505	2.82	36	13	13	Carbamidomethylation; Deamidation (NQ); Oxidation (M); Carbamylation	1.00:1.28	53144	dehydrogenase
201	gi|15600742	2.57	29	13	13	Carbamidomethylation; Carbamylation	1.00:0.94	66309	aminotransferase
202	gi|15596413	1.95	57	13	13	Carbamidomethylation; Deamidation (NQ); Oxidation (M); Carbamylation	1.00:1.09	28573	protein
203	gi|15599582	56.95	62	12	12	Deamidation (NQ); Carbamylation	1.00:1.43	10267	GroES
204	gi|15595377	49.82	85	12	12	Oxidation (M); Carbamylation	1.00:3.85	13148	response regulator
205	gi|15595283	27.93	65	12	12	Carbamidomethylation; Deamidation (NQ); Carbamylation	1.00:1.81	16998	gi|15595283|Hcp1
206	gi|15598882	25.61	57	12	12	Carbamidomethylation; Oxidation (M); Carbamylation	1.00:1.86	23107	kinase
207	gi|15600048	17.95	43	12	12	Carbamidomethylation; Carbamylation	1.00:1.65	45232	ligase
208	gi|15596655	17.58	18	12	12	Deamidation (NQ); Carbamylation	1.00:1.47	79738	sensor
209	gi|15600035	16.06	41	12	12	Deamidation (NQ); Carbamylation; Pyro-glu from Q	1.00:1.58	37743	protein
210	gi|15600251	14.15	32	12	11	Deamidation (NQ); Carbamylation	1.00:0.50	62724	acid) synthase 2
211	gi|15597825	13.58	30	12	12	Oxidation (M); Carbamylation	1.00:1.55	50521	lyase
212	gi|15599442	12.81	78	12	12	Carbamidomethylation; Deamidation (NQ); Oxidation (M); Carbamylation	1.00:1.36	17625	ribosomal protein S5
213	gi|15598146	12.54	33	12	11	Carbamidomethylation; Deamidation (NQ); Carbamylation	1.00:1.49	43528	reductase
214	gi|15598364	11.59	17	12	12	Carbamidomethylation; Carbamylation	1.00:1.51	101135	gyrase subunit A
215	gi|15599440	10.87	63	12	12	Oxidation (M); Carbamylation	1.00:1.40	15174	ribosomal protein L15
216	gi|15599525	10.8	29	12	12	Carbamylation	1.00:1.29	52253	kinase
217	gi|15600751	10.74	73	12	12	Deamidation (NQ); Carbamylation	1.00:1.62	16924	ATP synthase subunit B
218	gi|15595596	9.36	39	12	12	Carbamidomethylation; Oxidation (M)	1.00:1.35	49171	beta-synthase
219	gi|15597768	9.16	34	12	12	Deamidation (NQ); Oxidation (M)	1.00:1.39	50758	response regulator
220	gi|15600634	8.91	21	12	12	Carbamidomethylation; Deamidation (NQ); Carbamylation	1.00:1.45	80035	protein
221	gi|15596805	8.79	32	12	10	Deamidation (NQ)	1.00:0.73	57641	transducer
222	gi|15599933	6.9	65	12	12	Carbamylation; Pyro-glu from Q	1.00:0.69	11760	protein
223	gi|15598163	6.48	54	12	12	Deamidation (NQ); Oxidation (M); Carbamylation	1.00:1.34	25585	reductase
224	gi|15599463	6.35	65	12	12	Deamidation (NQ); Carbamylation	1.00:1.25	16153	ribosomal protein S7
225	gi|15595550	5.93	30	12	12	Carbamidomethylation; Oxidation (M); Carbamylation	1.00:1.00	65160	dehydratase
226	gi|15596238	5.44	55	12	12	Deamidation (NQ); Carbamylation	1.00:1.25	21748	membrane protein precursor
227	gi|15596630	4.54	23	12	12	Carbamidomethylation; Deamidation (NQ)	1.00:1.39	71988	protein
228	gi|15599444	4.45	49	12	12	Deamidation (NQ); Oxidation (M); Carbamylation; Pyro-glu from Q	1.00:1.20	19099	ribosomal protein L6
229	gi|15596399	4.38	69	12	12	Carbamidomethylation; Deamidation (NQ); Oxidation (M); Carbamylation	1.00:1.24	22472	gi|15596399|hydrolase
230	gi|15598849	3.66	66	12	12	Oxidation (M); Carbamylation	1.00:1.22	20485	recycling factor
231	gi|15596535	3.63	28	12	12	Carbamylation	1.00:1.12	59874	precursor
232	gi|15595734	3.08	61	12	12	Deamidation (NQ); Carbamylation	1.00:1.09	22180	protein
233	gi|15597992	3.04	46	12	12	Carbamidomethylation; Carbamylation	1.00:0.85	33946	B
234	gi|15600032	2.99	20	12	12	Carbamidomethylation; Deamidation (NQ)	1.00:1.17	70668	decarboxylase
235	gi|15596210	2.65	53	12	11	Carbamidomethylation; Acetylation (Protein N-term); Deamidation (NQ); Carbamylation; Pyro-glu from Q	1.00:1.15	26831	synthase
236	gi|15599926	2.28	31	12	12	Carbamidomethylation; Carbamylation	1.00:1.16	61944	isomerase
237	gi|15596294	1.84	30	12	12	Carbamidomethylation; Deamidation (NQ); Oxidation (M); Carbamylation	1.00:1.08	55277	regulator FleQ
238	gi|15600371	1.81	79	12	12	Oxidation (M); Carbamylation	1.00:1.08	15461	domain/BON superfamily protein
239	gi|15598911	1.25	34	12	12	Carbamidomethylation; Deamidation (NQ); Oxidation (M); Carbamylation	1.00:0.89	60532	protein
240	gi|15598725	1.02	64	12	12	Carbamidomethylation; Deamidation (NQ); Oxidation (M); Carbamylation	1.00:0.96	21822	gi|15598725|peroxidase
241	gi|15600541	92.85	69	11	11	Deamidation (NQ); Carbamylation	1.00:3.84	9695	protein
242	gi|15599457	59.02	67	11	11	Carbamylation	1.00:3.61	10950	ribosomal protein L23
243	gi|15599638	42.06	22	11	11	Carbamylation	1.00:3.38	69251	sulfate adenylyltransferase subunit 1/adenylylsulfate kinase protein
244	gi|15598330	32.68	24	11	11	Carbamidomethylation; Deamidation (NQ); Oxidation (M); Pyro-glu from Q	1.00:1.69	56705	synthetase
245	gi|15599904	31.91	19	11	11		1.00:0.27	84725	uptake outer membrane receptor PhuR precursor
246	gi|15595585	31.4	62	11	11	Carbamylation	1.00:1.94	15319	protein
247	gi|15600629	31.2	23	11	11	Deamidation (NQ); Carbamylation	1.00:1.81	51816	carboxylase subunit A
248	gi|15599453	30.67	57	11	11	Oxidation (M); Carbamylation; Pyro-glu from Q	1.00:1.89	25838	ribosomal protein S3
249	gi|15596170	29.02	52	11	11	Deamidation (NQ); Oxidation (M); Carbamylation	1.00:1.64	17925	associated lipoprotein OprL precursor
250	gi|15600481	28.63	78	11	11	Carbamylation	1.00:1.88	12286	regulatory protein P-II 2
251	gi|15600433	28.13	93	11	11	Carbamidomethylation; Oxidation (M); Carbamylation	1.00:1.72	11870	gi|15600433|thioredoxin
252	gi|15595272	27.58	14	11	11		1.00:3.02	110183	protein kinase PpkA
253	gi|15595202	23.8	18	11	11		1.00:1.80	90189	gyrase subunit B
254	gi|15597035	23.1	23	11	11	Carbamylation; Pyro-glu from Q	1.00:2.07	62132	reductase
255	gi|15598147	20.51	69	11	11	Oxidation (M); Carbamylation	1.00:1.62	31423	transfer flavoprotein subunit alpha
256	gi|15597837	16.3	30	11	11	Carbamidomethylation; Oxidation (M); Carbamylation	1.00:1.54	48679	dehydrogenase I subunit F
257	gi|15600148	14.03	29	11	11	Carbamidomethylation	1.00:1.92	56269	protein
258	gi|15598317	13.82	27	11	11	Carbamidomethylation; Deamidation (NQ); Carbamylation	1.00:2.22	51042	isomerase large subunit
259	gi|15598187	13.51	34	11	11	Carbamidomethylation; Deamidation (NQ); Oxidation (M); Carbamylation	1.00:1.71	51161	pyridine nucleotide transhydrogenase
260	gi|15599764	10.42	73	11	11	Deamidation (NQ); Carbamylation; Pyro-glu from Q	1.00:1.37	11654	ribosomal protein L21
261	gi|15599677	9.9	37	11	11	Carbamylation	1.00:1.46	36976	shape-determining protein MreB
262	gi|15600125	9.43	66	11	11	Deamidation (NQ); Oxidation (M); Carbamylation	1.00:1.25	15532	ribosomal protein L9
263	gi|15599194	9.38	34	11	11	Oxidation (M); Carbamylation	1.00:1.56	42458	gi|15599194|D-ala-D-ala-carboxypeptidase
264	gi|15598509	8.6	56	11	11	Oxidation (M); Carbamylation	1.00:1.44	30931	protein
265	gi|15599613	7.82	26	11	11	Carbamylation	1.00:1.41	51191	ligase
266	gi|15597838	6.95	19	11	11		1.00:1.24	98986	dehydrogenase subunit G
267	gi|15599430	5.83	14	11	11	Deamidation (NQ)	1.00:1.26	104457	ABC subunit A
268	gi|15599599	5.72	16	11	11	Pyro-glu from Q	1.00:1.41	103855	translocase subunit SecA
269	gi|15595992	5.47	43	11	11	Carbamidomethylation; Oxidation (M); Carbamylation	1.00:1.29	41690	synthase
270	gi|15600682	5.25	49	11	11	Deamidation (NQ); Oxidation (M); Carbamylation	1.00:1.24	23375	interchange protein DsbA
271	gi|15600198	3.92	28	11	11	Carbamidomethylation; Deamidation (NQ)	1.00:1.18	66026	transferase
272	gi|15595495	3.52	29	11	11	Carbamidomethylation; Carbamylation	1.00:0.77	50965	synthetase
273	gi|15597905	3.04	49	11	11	Carbamidomethylation; Oxidation (M); Carbamylation	1.00:1.15	34310	synthase A
274	gi|15599167	2.54	26	11	11	Carbamidomethylation; Carbamylation	1.00:1.14	60252	dehydrogenase
275	gi|15596159	2.49	62	11	11	Oxidation (M); Carbamylation; Pyro-glu from Q	1.00:1.13	17493	stress protein
276	gi|15600244	2.26	23	11	11	Carbamylation	1.00:1.14	65211	synthetase
277	gi|15595199	2.24	30	11	11		1.00:1.16	57722	replication initiation protein
278	gi|15600324	2.13	29	11	11	Carbamylation	1.00:1.05	55631	gi|15600324|phosphoglyceromutase
279	gi|15596058	2.11	17	11	11	Carbamidomethylation	1.00:0.77	91186	protein
280	gi|15598198	1.92	12	11	11		1.00:1.15	128764	coupling protein Mfd
281	gi|15597771	1.26	75	11	11	Oxidation (M); Carbamylation	1.00:1.02	22222	protein
282	gi|15599829	0.89	24	11	9	Deamidation (NQ)	1.00:1.14	76623	transducer
283	gi|15599165	0.89	31	11	11	Carbamidomethylation; Pyro-glu from Q	1.00:1.00	55240	nucleosidase
284	gi|15599210	0.54	76	11	11	Carbamidomethylation; Oxidation (M); Carbamylation	1.00:0.98	16700	protein
285	gi|15598930	67.33	29	10	10	Carbamidomethylation; Deamidation (NQ); Oxidation (M); Carbamylation	1.00:2.30	51811	synthase
286	gi|15597123	43.27	16	10	10	Deamidation (NQ); Carbamylation	1.00:7.21	86177	S-methyltransferase
287	gi|15599445	34.58	65	10	10	Carbamidomethylation; Oxidation (M); Carbamylation; Pyro-glu from Q	1.00:1.91	14171	ribosomal protein S8
288	gi|15599646	26.87	29	10	10	Carbamidomethylation; Deamidation (NQ); Oxidation (M); Carbamylation	1.00:1.86	44646	1-carboxyvinyltransferase
289	gi|15600446	24.73	36	10	8	Deamidation (NQ); Carbamylation; Pyro-glu from Q	1.00:1.71	34491	regulatory protein AlgP
290	gi|15598997	22.27	28	10	10	Carbamidomethylation; Deamidation (NQ)	1.00:1.93	47480	synthetase
291	gi|15599585	20.32	43	10	10	Carbamidomethylation; Carbamylation	1.00:1.87	26720	reductase
292	gi|15599644	17.27	37	10	10	Carbamidomethylation	1.00:1.67	47179	dehydrogenase
293	gi|15599452	16.1	61	10	10	Deamidation (NQ); Carbamylation	1.00:1.48	15401	ribosomal protein L16
294	gi|15599436	14.11	74	10	10	Carbamidomethylation; Deamidation (NQ); Carbamylation; Pyro-glu from Q	1.00:1.48	13630	ribosomal protein S11
295	gi|15596726	13.25	13	10	10	Carbamylation; Pyro-glu from Q	1.00:1.75	86738	DNA ligase LigA
296	gi|15599598	12.77	38	10	10	Carbamidomethylation	1.00:1.43	41763	ornithine acetyltransferase/N-acetylglutamate synthase protein
297	gi|15596999	12.26	27	10	10	Carbamidomethylation; Carbamylation	1.00:1.52	46992	protease ATP-binding subunit ClpX
298	gi|15598831	12.19	38	10	10	Carbamylation	1.00:1.53	45195	hydratase
299	gi|15599002	11.33	72	10	10	Carbamidomethylation; Carbamylation	1.00:1.36	15592	diphosphate kinase
300	gi|15600135	10.75	33	10	10	Deamidation (NQ); Oxidation (M); Carbamylation	1.00:0.78	44045	subunit HflK
301	gi|15595976	10.4	16	10	10	Oxidation (M); Carbamylation	1.00:1.44	88609	protease
302	gi|15597940	9.79	22	10	10	Oxidation (M); Carbamylation	1.00:1.46	73080	synthetase
303	gi|15598903	5.83	27	10	10	Deamidation (NQ); Oxidation (M); Carbamylation	1.00:1.27	59027	transducer
304	gi|15595773	5.31	17	10	9	Carbamylation; Pyro-glu from Q	1.00:1.28	68171	polymerase sigma factor RpoD
305	gi|15597848	5.28	25	10	8	Deamidation (NQ); Carbamylation	1.00:1.41	60187	transducer
306	gi|15600207	4.62	14	10	10		1.00:1.27	110113	glutamine-synthetase adenylyltransferase/deadenyltransferase
307	gi|15598335	3.68	38	10	10		1.00:1.20	43260	amino acid aminotransferase
308	gi|15596229	2.76	15	10	10	Carbamidomethylation; Carbamylation	1.00:1.36	94056	gi|15596229|QuiP
309	gi|15599715	2.22	34	10	10		1.00:1.15	43560	decarboxylase
310	gi|15595752	2.09	40	10	10	Oxidation (M); Carbamylation	1.00:1.06	38574	aldolase
311	gi|15600402	1.84	26	10	9	Deamidation (NQ)	1.00:1.09	52051	protein
312	gi|15595638	1.59	25	10	10	Pyro-glu from Q	1.00:1.06	52212	gi|15595638|phenylhydantoinase
313	gi|15599529	1.46	26	10	10	Oxidation (M); Carbamylation; Pyro-glu from Q	1.00:1.10	54777	gi|15599529|fumarase
314	gi|15597015	1.36	15	10	10	Carbamylation	1.00:0.96	82749	pyridoxal 5'-phosphate-dependent carboxylase LdcA
315	gi|15598937	74.49	59	9	9	Deamidation (NQ); Carbamylation	1.00:1.98	13032	ribosomal protein L19
316	gi|15599460	72.17	50	9	9	Deamidation (NQ); Oxidation (M); Carbamylation	1.00:2.99	10598	ribosomal protein S10
317	gi|15599454	61.4	50	9	9	Acetylation (Protein N-term); Oxidation (M); Carbamylation	1.00:2.79	11911	ribosomal protein L22
318	gi|15598453	32.76	16	9	9		1.00:1.95	78183	tail-specific protease
319	gi|15599604	27.36	34	9	9	Oxidation (M); Carbamylation; Pyro-glu from Q	1.00:2.56	44646	division protein FtsA
320	gi|15599449	26.21	66	9	9	Carbamidomethylation; Deamidation (NQ); Oxidation (M); Carbamylation	1.00:1.16	13412	ribosomal protein L14
321	gi|15596095	22.5	28	9	9	Deamidation (NQ)	1.00:1.86	51461	semialdehyde dehydrogenase
322	gi|15598209	19.98	27	9	9	Carbamidomethylation; Oxidation (M)	1.00:1.90	41643	thiolase
323	gi|15597221	19.44	29	9	9	Carbamidomethylation; Oxidation (M); Carbamylation	1.00:1.65	49237	reductase
324	gi|15599597	17.58	53	9	9	Carbamidomethylation	1.00:2.62	23832	S-transferase
325	gi|15600417	16.64	23	9	9	Pyro-glu from Q	1.00:1.93	49697	P
326	gi|15597808	15.74	20	9	9	Carbamidomethylation; Carbamylation	1.00:1.65	47258	synthetase
327	gi|15597816	15.49	16	9	9	Carbamidomethylation; Carbamylation	1.00:1.80	84011	protease component ClpA
328	gi|15595569	15	23	9	9		1.00:1.42	51915	protease
329	gi|15598835	13.06	40	9	9	Carbamylation	1.00:1.50	34947	carboxylase carboxyltransferase subunit alpha
330	gi|15598778	11.86	23	9	9	Carbamidomethylation; Deamidation (NQ); Oxidation (M)	1.00:0.80	55923	kinase
331	gi|15600738	10.82	34	9	9	Carbamylation	1.00:1.43	33628	protein
332	gi|15595276	10.54	27	9	9	Carbamylation; Pyro-glu from Q	1.00:1.45	48971	protein
333	gi|15600228	10.47	25	9	9	Carbamidomethylation; Deamidation (NQ)	1.00:0.57	52625	synthase subunit beta
334	gi|15596776	9.95	52	9	9	Oxidation (M); Carbamylation	1.00:1.45	22110	protein
335	gi|15599649	9.08	40	9	9	Deamidation (NQ); Carbamylation	1.00:1.32	23760	protein
336	gi|15599403	8.41	29	9	9		1.00:0.74	53307	membrane protein precursor
337	gi|15599772	5.87	15	9	9	Carbamylation	1.00:1.12	90782	protease
338	gi|15597137	5.53	17	9	9	Deamidation (NQ)	1.00:1.25	70860	protein
339	gi|15595801	5.17	29	9	9	Carbamidomethylation; Deamidation (NQ); Carbamylation	1.00:0.93	38167	transporter
340	gi|15600160	4.59	16	9	9	Carbamidomethylation; Oxidation (M)	1.00:1.44	69179	topoisomerase IV subunit B
341	gi|15600134	4.5	34	9	9	Oxidation (M); Carbamylation	1.00:0.81	33116	subunit HflC
342	gi|15595570	4.25	31	9	9	Deamidation (NQ)	1.00:1.48	47194	recognition particle receptor FtsY
343	gi|15599884	4.19	15	9	9	Deamidation (NQ)	1.00:0.96	83710	protein
344	gi|15598656	3.92	19	9	9	Deamidation (NQ)	1.00:1.24	64977	gi|15598656|acetyltransferase
345	gi|15598545	3.79	39	9	9	Carbamidomethylation; Deamidation (NQ); Carbamylation; Pyro-glu from Q	1.00:1.29	34403	protein
346	gi|15596096	3.45	28	9	9	Carbamidomethylation; Carbamylation	1.00:1.14	48905	dihydrolase
347	gi|15598883	3.32	13	9	9	Pyro-glu from Q	1.00:1.22	97868	carboxylase
348	gi|15597393	3.06	39	9	9	Carbamidomethylation; Deamidation (NQ); Oxidation (M)	1.00:0.87	37135	protein
349	gi|15595378	3.04	29	9	8	Pyro-glu from Q	1.00:1.20	43224	transducer for trichloroethylene [positive chemotaxis] CttP
350	gi|15595704	2.91	17	9	7	Carbamidomethylation; Deamidation (NQ)	1.00:1.05	64350	dehydrogenase
351	gi|15595620	2.42	58	9	9	Carbamylation	1.00:0.90	20776	protein
352	gi|15597921	2.3	19	9	9		1.00:1.18	66943	gi|15597921|chaperone
353	gi|15597939	2.21	60	9	9	Carbamidomethylation; Carbamylation	1.00:1.30	17395	initiation factor IF-3
354	gi|15598994	2.15	28	9	9	Deamidation (NQ); Carbamylation	1.00:1.07	55006	protein EngA
355	gi|15598888	2.02	46	9	9	Deamidation (NQ); Carbamylation	1.00:0.87	28514	F LptF
356	gi|15598614	1.75	36	9	9	Carbamidomethylation	1.00:1.05	35643	dehydrogenase
357	gi|15595783	1.66	23	9	9	Carbamylation	1.00:0.96	60815	family protein
358	gi|15596573	1.66	20	9	9	Pyro-glu from Q	1.00:0.90	66774	isocitrate dehydrogenase kinase/phosphatase protein
359	gi|15599402	1.15	10	9	9		1.00:0.93	111009	Division (RND) efflux transporter
360	gi|15598446	0.78	28	9	9	Carbamylation	1.00:1.08	38316	protein
361	gi|15595528	0.64	24	9	8	Carbamylation	1.00:1.04	56157	dehydratase
362	gi|15596992	0.61	23	9	9	Deamidation (NQ); Oxidation (M); Carbamylation	1.00:1.00	51231	synthetase
363	gi|15598505	0.56	68	9	9	Oxidation (M); Carbamylation	1.00:1.07	16496	protein
364	gi|15599098	0.48	19	9	9	Carbamidomethylation; Oxidation (M)	1.00:1.01	59865	chain release factor 3
365	gi|15597211	0.19	30	9	9	Carbamidomethylation; Oxidation (M); Carbamylation; Pyro-glu from Q	1.00:0.99	42235	dehydrogenase
366	gi|15599448	60.24	69	8	8	Deamidation (NQ); Carbamylation	1.00:1.42	11470	ribosomal protein L24
367	gi|15595513	53.91	29	8	8	Carbamidomethylation; Deamidation (NQ)	1.00:2.11	44217	dehydrogenase
368	gi|15598918	34.82	32	8	8	Oxidation (M)	1.00:1.96	40368	oxidoreductase
369	gi|15599443	34.31	52	8	8	Deamidation (NQ); Carbamylation	1.00:1.62	12662	ribosomal protein L18
370	gi|15597567	28.3	14	8	8		1.00:1.87	92425	protease
371	gi|15600137	24.25	82	8	8	Deamidation (NQ); Carbamylation	1.00:1.84	9104	protein Hfq
372	gi|15595641	21.04	22	8	8		1.00:2.03	45266	amidohydrolase
373	gi|15599437	20.2	64	8	8	Carbamidomethylation; Deamidation (NQ); Carbamylation	1.00:2.16	13265	ribosomal protein S13
374	gi|15600339	19.97	13	8	8	Carbamidomethylation; Pyro-glu from Q	1.00:1.77	80808	protein
375	gi|15596064	17.59	70	8	8	Carbamidomethylation; Deamidation (NQ); Carbamylation; Pyro-glu from Q	1.00:1.45	13695	inhibitor
376	gi|15600157	15.22	14	8	8	Deamidation (NQ)	1.00:2.13	83365	topoisomerase IV subunit A
377	gi|15599511	15.22	60	8	8	Acetylation (Protein N-term); Carbamylation; Pyro-glu from Q	1.00:1.54	14180	regulator MvaT P16 subunit
378	gi|15599856	13.52	60	8	8	Deamidation (NQ); Oxidation (M); Carbamylation; Pyro-glu from Q	1.00:0.76	18394	A 3-O-deacylase
379	gi|334834247	13.36	16	8	8		1.00:1.65	79335	cyclohexadienyl dehydrogenase/ 3-phosphoshikimate 1-carboxyvinyltransferase
380	gi|15598543	13.04	81	8	8	Carbamidomethylation; Carbamylation	1.00:1.55	11226	protein
381	gi|15598667	11.36	19	8	8	Carbamidomethylation; Oxidation (M)	1.00:1.34	62420	dehydrogenase
382	gi|15598522	9.67	55	8	8	Carbamylation	1.00:1.24	22142	Clp protease proteolytic subunit
383	gi|15596988	8.57	18	8	8	Oxidation (M); Carbamylation	1.00:1.50	48527	protein
384	gi|15595859	8.2	30	8	8		1.00:1.30	36684	reductase
385	gi|15596661	7.94	71	8	8	Deamidation (NQ); Pyro-glu from Q	1.00:1.36	17536	chemotaxis protein
386	gi|15599183	7.55	45	8	8	Oxidation (M); Carbamylation	1.00:1.34	22997	protein
387	gi|15599625	7.25	38	8	8	Carbamidomethylation; Carbamylation	1.00:1.56	28994	C1 precursor
388	gi|15600152	7.22	16	8	8		1.00:1.51	76020	gi|15600152|FimX
389	gi|15596521	7.21	31	8	8	Deamidation (NQ); Carbamylation	1.00:0.78	18334	protein
390	gi|15600293	6.3	18	8	8	Deamidation (NQ); Carbamylation	1.00:0.78	61147	hydratase
391	gi|15595985	5.99	7	8	8	Deamidation (NQ)	1.00:1.69	111873	protein
392	gi|15599945	5.67	15	8	8	Carbamidomethylation	1.00:1.32	69955	division protein FtsH
393	gi|15596750	5.21	37	8	4	Carbamylation	1.00:0.67	22758	cytochrome C oxidase subunit II
394	gi|15598852	5.18	39	8	8	Oxidation (M); Carbamylation	1.00:1.22	27336	ribosomal protein S2
395	gi|15597446	5.02	20	8	8	Deamidation (NQ)	1.00:1.27	48531	dehydrogenase
396	gi|15600435	4.8	15	8	8	Carbamidomethylation	1.00:1.42	83152	kinase
397	gi|15598390	3.53	20	8	8	Carbamylation	1.00:1.02	65197	dehydratase
398	gi|15599043	3.28	25	8	8		1.00:1.23	50547	protein
399	gi|15596991	3.2	20	8	8	Carbamidomethylation	1.00:1.03	62927	synthetase
400	gi|15600524	2.91	51	8	8	Carbamidomethylation; Carbamylation	1.00:1.14	23321	phosphoribosyltransferase
401	gi|15600542	2.41	26	8	8	Carbamidomethylation	1.00:1.28	40629	reductase
402	gi|15596758	1.97	21	8	7	Deamidation (NQ); Carbamylation	1.00:0.91	57180	receptor Aer
403	gi|15595221	1.88	40	8	8	Pyro-glu from Q	1.00:1.13	35095	oxidoreductase
404	gi|15598648	1.84	20	8	8	Oxidation (M); Carbamylation	1.00:1.00	56655	oxidoreductase
405	gi|15599239	1.8	19	8	8		1.00:1.03	68064	synthase
406	gi|15599397	1.65	32	8	8		1.00:1.08	36682	protein
407	gi|15600151	1.57	20	8	8	Carbamidomethylation	1.00:1.04	67829	protein
408	gi|15595371	1.41	31	8	8	Carbamidomethylation; Oxidation (M)	1.00:1.00	37347	methylesterase
409	gi|15597210	0.68	21	8	8	Carbamidomethylation; Carbamylation	1.00:0.90	57434	carboxylase subunit beta
410	gi|15600211	0.44	46	8	8	Deamidation (NQ); Carbamylation	1.00:1.01	23500	methionine sulfoxide reductase
411	gi|15597140	0.43	16	8	7		1.00:1.07	56936	protein
412	gi|15599627	0.39	49	8	8	Carbamylation	1.00:1.02	20323	protein
413	gi|15598800	0	50	8	8	Carbamidomethylation	1.00:0.84	23531	regulator ErdR
414	gi|15600532	57.51	76	7	7	Carbamylation	1.00:3.03	13610	protein
415	gi|15600127	33.95	76	7	7	Carbamylation; Pyro-glu from Q	1.00:2.37	8873	ribosomal protein S18
416	gi|15595653	23.24	88	7	7	Deamidation (NQ); Oxidation (M); Carbamylation; Pyro-glu from Q	1.00:2.44	7707	protein
417	gi|15595865	23.22	19	7	7		1.00:1.92	44116	synthetase
418	gi|15599135	20.82	67	7	7	Carbamylation	1.00:1.83	9892	binding protein
419	gi|15597820	20.12	11	7	7	Deamidation (NQ); Carbamylation	1.00:1.27	81622	dehydrogenase
420	gi|15595268	14.95	39	7	7	Carbamidomethylation; Deamidation (NQ); Carbamylation	1.00:1.77	31743	protein
421	gi|15597750	13.96	44	7	7	Carbamidomethylation; Deamidation (NQ); Pyro-glu from Q	1.00:0.69	26394	dehydrogenase
422	gi|15595200	13.64	27	7	7	Carbamidomethylation; Deamidation (NQ); Carbamylation	1.00:1.26	40695	polymerase III subunit beta
423	gi|15599694	13.29	22	7	7	Deamidation (NQ); Carbamylation	1.00:0.52	44170	gi|15599694|metallopeptidase
424	gi|15598504	12.91	9	7	7		1.00:1.52	106655	helicase HepA
425	gi|15599865	12.88	32	7	7	Oxidation (M); Pyro-glu from Q	1.00:1.65	31920	pyrophosphokinase
426	gi|15600321	12.57	60	7	7	Carbamidomethylation; Oxidation (M); Carbamylation	1.00:1.67	18146	translocase subunit SecB
427	gi|15599459	12.34	34	7	7	Carbamidomethylation; Deamidation (NQ); Carbamylation	1.00:1.42	21489	ribosomal protein L3
428	gi|15600686	11.44	9	7	7	Deamidation (NQ)	1.00:2.22	99807	polymerase I
429	gi|15598314	10.49	28	7	7	Carbamylation; Pyro-glu from Q	1.00:1.78	39121	dehydrogenase
430	gi|15598047	9.1	37	7	7	Deamidation (NQ); Carbamylation; Pyro-glu from Q	1.00:1.38	20985	factor P
431	gi|15600450	9.01	21	7	7		1.00:1.36	46644	protein
432	gi|15597025	8.81	45	7	7	Carbamidomethylation; Carbamylation	1.00:1.57	26919	dehydrogenase
433	gi|15600456	8.65	21	7	7	Oxidation (M)	1.00:1.66	51671	lyase
434	gi|15596690	8.42	20	7	7	Carbamylation; Pyro-glu from Q	1.00:1.40	36513	ABC transporter substrate-binding protein
435	gi|15596874	8.3	59	7	7	Deamidation (NQ); Carbamylation	1.00:1.49	21034	protein
436	gi|15597810	8.23	39	7	7	Carbamylation	1.00:1.35	23058	lipoprotein carrier protein
437	gi|15597855	7.62	67	7	7	Carbamylation	1.00:1.31	11180	protein
438	gi|15598063	6.73	23	7	5	Deamidation (NQ)	1.00:1.05	51487	transducer
439	gi|15599202	6.57	20	7	7		1.00:1.27	45016	phosphate reductase
440	gi|15595784	6.47	18	7	7	Oxidation (M); Carbamylation	1.00:1.54	48742	protein
441	gi|15597984	6.35	18	7	5	Deamidation (NQ)	1.00:1.34	56389	transducer
442	gi|15599418	6.23	15	7	7		1.00:1.20	61379	component of ABC transporter
443	gi|15600230	6.2	19	7	7	Carbamylation	1.00:1.37	57403	protein
444	gi|15596680	6.11	21	7	7	Deamidation (NQ)	1.00:1.93	43294	C biogenesis protein
445	gi|15599979	6.06	17	7	7	Carbamylation; Pyro-glu from Q	1.00:1.40	45900	acetyltransferase
446	gi|15596998	5.54	45	7	7	Oxidation (M); Carbamylation	1.00:1.23	23502	Clp protease proteolytic subunit
447	gi|15597208	5.52	18	7	7		1.00:1.33	71175	carboxylase subunit alpha (biotin-containing)
448	gi|15599401	4.63	20	7	7	Carbamylation	1.00:0.76	39269	Division (RND) efflux membrane fusion protein precursor
449	gi|15599658	4.37	18	7	7	Carbamidomethylation; Deamidation (NQ); Carbamylation; Pyro-glu from Q	1.00:1.22	56054	polymerase factor sigma-54
450	gi|15600454	4.3	34	7	7	Deamidation (NQ); Oxidation (M); Carbamylation	1.00:1.19	27608	biosynthesis regulatory protein AlgR
451	gi|15599016	4.16	15	7	7		1.00:1.11	67675	translocase subunit SecD
452	gi|15598186	4.01	38	7	7	Carbamylation	1.00:1.57	26898	gi|15598186|phosphodiesterase
453	gi|15599775	3.73	12	7	7	Deamidation (NQ)	1.00:1.52	70386	protein
454	gi|15598482	3.57	25	7	7	Carbamidomethylation; Deamidation (NQ); Carbamylation	1.00:1.20	40555	carrier protein) synthase III
455	gi|119167454	3.39	27	7	7	Carbamylation; Pyro-glu from Q	1.00:1.17	37556	ribonucleoside hydrolase
456	gi|15596749	3.39	25	7	7	Oxidation (M); Carbamylation	1.00:0.80	34644	C oxidase cbb3-type CcoP subunit
457	gi|15595355	2.89	26	7	7	Deamidation (NQ); Carbamylation	1.00:1.11	38345	Division (RND) efflux membrane fusion protein precursor
458	gi|15597541	2.63	20	7	7	Carbamidomethylation	1.00:1.08	44677	protein
459	gi|15598363	2.61	23	7	7	Carbamidomethylation; Carbamylation	1.00:1.13	40131	aminotransferase
460	gi|15600366	2.51	23	7	7	Carbamylation	1.00:1.03	33080	kinase
461	gi|15598612	2.28	21	7	7	Carbamidomethylation	1.00:1.14	36046	dehydrogenase E1 component subunit beta
462	gi|15597749	2.17	20	7	7	Carbamylation	1.00:0.90	41400	thiolase
463	gi|15599471	2.08	37	7	7	Oxidation (M); Carbamylation	1.00:1.12	19227	antitermination protein NusG
464	gi|15598379	2	18	7	7		1.00:1.11	55621	1-dehydrogenase
465	gi|15597004	1.81	16	7	7		1.00:1.03	59074	component of ABC transporter
466	gi|15595964	1.3	14	7	7	Carbamidomethylation; Deamidation (NQ)	1.00:0.97	66263	protein LepA
467	gi|15599005	1.18	12	7	6		1.00:0.98	66447	protein HscA
468	gi|15600318	0.6	20	7	7	Carbamidomethylation	1.00:1.02	52754	response regulator NtrC
469	gi|15598613	0.3	26	7	7	Carbamidomethylation; Carbamylation	1.00:1.04	40387	dehydrogenase E1 component subunit alpha
470	gi|15599890	70.05	14	6	6	Deamidation (NQ); Oxidation (M); Carbamylation	1.00:3.32	62986	synthase 3 catalytic subunit
471	gi|15599763	62.01	67	6	6	Carbamylation	1.00:2.48	6665	ribosomal protein L27
472	gi|15599935	61.43	52	6	6	Carbamylation; Pyro-glu from Q	1.00:3.05	10116	ribosomal protein S15
473	gi|15599680	51.5	17	6	6	Carbamidomethylation	1.00:1.66	53081	amidotransferase subunit B
474	gi|15599419	33.74	15	6	6	Deamidation (NQ)	1.00:0.64	61432	component of ABC transporter
475	gi|15598213	25.52	47	6	6	Carbamidomethylation; Carbamylation	1.00:1.19	15844	protein
476	gi|15596807	24.15	35	6	6	Carbamylation	1.00:1.75	18748	carrier protein) dehydratase
477	gi|15597559	21.65	21	6	6	Carbamidomethylation	1.00:0.32	46326	protein
478	gi|15598222	19.84	21	6	6		1.00:0.50	58048	protein
479	gi|15600698	19.39	35	6	6	Carbamylation	1.00:1.70	28051	receptor
480	gi|15595562	19.29	47	6	6	Deamidation (NQ); Oxidation (M)	1.00:0.24	19558	protein
481	gi|15596207	18.72	24	6	6	Deamidation (NQ)	1.00:1.53	31449	synthase
482	gi|15596156	18.5	52	6	6	Carbamidomethylation	1.00:1.19	16376	protein
483	gi|15599949	18.23	53	6	6	Deamidation (NQ); Carbamylation	1.00:1.65	17158	elongation factor GreA
484	gi|15595625	16.88	12	6	6	Carbamylation	1.00:1.65	70170	RNA helicase
485	gi|15599835	16.76	49	6	6	Carbamylation	1.00:1.70	20736	protein
486	gi|15600269	15.41	34	6	6	Carbamylation	1.00:1.83	29736	transporter
487	gi|15599501	14.46	25	6	6	Deamidation (NQ)	1.00:1.64	31792	gi|15599501|RcpC
488	gi|15600434	14.03	14	6	6		1.00:1.49	56419	gi|15600434|exopolyphosphatase
489	gi|15600238	13.05	10	6	6		1.00:1.58	91283	protein 1A
490	gi|15599670	11.83	18	6	6	Carbamidomethylation; Carbamylation	1.00:1.23	50267	protein
491	gi|15598931	11.43	20	6	6		1.00:1.63	46192	dehydrogenase
492	gi|15596368	11.22	25	6	6	Pyro-glu from Q	1.00:1.39	42727	gi|15596368|transglycolase
493	gi|15599679	10.76	19	6	6	Deamidation (NQ); Pyro-glu from Q	1.00:1.40	51861	amidotransferase subunit A
494	gi|15599114	10.38	18	6	6	Carbamylation	1.00:2.19	51700	protein
495	gi|15599629	9.75	46	6	6	Acetylation (Protein N-term); Deamidation (NQ); Oxidation (M); Carbamylation	1.00:1.28	16029	ribosomal protein L13
496	gi|15600755	9.04	26	6	6		1.00:1.55	31969	partitioning protein Spo0J
497	gi|15600334	8.92	26	6	6	Carbamylation	1.00:1.48	25938	imidazole-4-carboxamide isomerase
498	gi|15596934	8.62	9	6	6		1.00:2.49	76705	dehydrogenase
499	gi|15599468	8.25	45	6	6	Deamidation (NQ); Carbamylation	1.00:1.37	17602	ribosomal protein L10
500	gi|15598655	7.72	11	6	6		1.00:1.34	66028	amidotransferase
501	gi|15600516	7.67	29	6	6	Carbamylation	1.00:1.32	31849	kinase
502	gi|15599470	7.36	68	6	6	Deamidation (NQ); Carbamylation; Pyro-glu from Q	1.00:1.39	14907	ribosomal protein L11
503	gi|15595498	6.87	21	6	6	Deamidation (NQ); Carbamylation	1.00:1.33	40069	transporter
504	gi|15596084	6.63	14	6	5		1.00:1.45	71763	synthetase
505	gi|15598195	6.55	22	6	6		1.00:1.55	48081	NADH-quinone reductase subunit A
506	gi|15597007	6.45	13	6	6		1.00:2.24	70474	transporter
507	gi|15595959	6.21	37	6	6	Carbamylation	1.00:1.32	22196	polymerase sigma factor AlgU
508	gi|15597268	6.14	9	6	6	Deamidation (NQ)	1.00:1.39	95102	protein
509	gi|15598862	6.04	17	6	6	Carbamylation	1.00:1.24	35999	succinylase
510	gi|15599841	5.95	37	6	6	Oxidation (M); Carbamylation	1.00:1.23	22938	phosphoribosyltransferase
511	gi|15599952	5.85	18	6	6	Deamidation (NQ); Carbamylation	1.00:1.45	40810	phosphate synthase small subunit
512	gi|15596691	5.82	14	6	6	Carbamylation	1.00:0.68	60649	protein
513	gi|15595496	5.53	22	6	6		1.00:1.17	50453	gi|15595496|aminotransferase
514	gi|15600615	4.81	25	6	6		1.00:1.23	34688	protein
515	gi|15598980	4.75	31	6	6	Oxidation (M); Carbamylation	1.00:0.82	17000	protein
516	gi|15596972	4.55	32	6	6	Deamidation (NQ)	1.00:0.80	29232	protein
517	gi|15598923	4.38	4	6	6	Deamidation (NQ)	1.00:1.67	195781	protein
518	gi|15599672	4.27	6	6	6		1.00:1.39	139114	protein
519	gi|15595560	4.13	48	6	6		1.00:1.22	17771	adenylyltransferase
520	gi|15596969	3.87	36	6	6	Carbamylation	1.00:1.25	17404	activity regulator protein RraA
521	gi|15599119	3.79	18	6	6		1.00:1.18	62316	ligase
522	gi|15596030	3.55	34	6	6	Deamidation (NQ)	1.00:1.25	24713	protein
523	gi|15596288	3.45	4	6	6		1.00:1.25	187207	glycosyl transferase FgtA
524	gi|15597433	3.42	17	6	6		1.00:1.32	50060	gi|15597433|PslG
525	gi|15600761	3.42	15	6	6		1.00:0.89	64056	membrane protein translocase component YidC
526	gi|15599226	2.88	41	6	6	Carbamylation	1.00:1.17	19396	pyrophosphatase
527	gi|15600367	2.76	14	6	6	Pyro-glu from Q	1.00:1.41	68764	synthase
528	gi|15595218	2.66	21	6	6		1.00:1.15	37586	protein
529	gi|15598277	2.41	16	6	6	Deamidation (NQ); Carbamylation	1.00:1.21	50696	protein
530	gi|15600396	2.41	15	6	6	Carbamidomethylation	1.00:0.83	59206	ligase
531	gi|15599399	2.28	20	6	6	Carbamylation	1.00:1.04	41631	gluconolactonase PpgL
532	gi|15595286	2.01	11	6	5		1.00:1.09	69401	protein
533	gi|15598036	1.91	12	6	5	Carbamylation	1.00:0.87	60981	RNA helicase
534	gi|15598421	1.91	29	6	6		1.00:1.18	34098	regulator
535	gi|15597728	1.61	50	6	6	Carbamidomethylation; Carbamylation	1.00:1.23	17234	peroxidase
536	gi|15595942	1.57	27	6	6	Carbamylation	1.00:1.00	29904	hydratase
537	gi|15596930	1.52	35	6	6		1.00:1.15	26469	protein
538	gi|15599182	1.51	9	6	6	Carbamylation	1.00:1.18	97678	synthetase
539	gi|15598246	1.51	29	6	6	Carbamylation	1.00:1.16	36101	dehydrogenase
540	gi|15600258	1.21	13	6	6		1.00:1.05	61722	biosynthetic protein UbiB
541	gi|15600354	1.2	27	6	6		1.00:0.99	39070	4 6-dehydratase
542	gi|15596250	1.17	45	6	6	Deamidation (NQ); Carbamylation	1.00:0.99	15649	protein
543	gi|15595502	0.92	9	6	6	Deamidation (NQ)	1.00:0.88	87623	protein
544	gi|15599504	0.77	13	6	6		1.00:0.88	53247	protein
545	gi|15596718	0.76	18	6	6	Deamidation (NQ); Pyro-glu from Q	1.00:0.99	48281	deaminase
546	gi|15595525	0.67	15	6	5		1.00:0.96	57545	protein
547	gi|15597638	0.46	24	6	6	Carbamidomethylation	1.00:1.05	39912	cleavage system protein T2
548	gi|15599455	80.98	51	5	5	Deamidation (NQ); Oxidation (M); Carbamylation; Pyro-glu from Q	1.00:5.70	10325	ribosomal protein S19
549	gi|15595776	71.63	49	5	5	Carbamidomethylation; Deamidation (NQ); Carbamylation	1.00:2.72	8485	ribosomal protein S21
550	gi|15599017	71.53	36	5	5	Carbamylation	1.00:2.76	11862	translocase subunit YajC
551	gi|15597863	60.98	38	5	5	Deamidation (NQ); Carbamylation	1.00:3.52	13379	protein
552	gi|15600746	57.26	39	5	5	Carbamylation	1.00:1.56	14726	ATP synthase subunit epsilon
553	gi|15599446	52.23	51	5	5	Deamidation (NQ); Carbamylation; Pyro-glu from Q	1.00:1.87	11019	ribosomal protein S14
554	gi|15596356	41.31	83	5	5	Carbamylation	1.00:2.21	7725	protein
555	gi|15597060	36.48	29	5	5		1.00:12.00	26360	periplasmic protein precursor ModA
556	gi|15599612	33.58	16	5	5		1.00:2.22	47440	6-diaminopimelate--D-alanyl-D-alanyl ligase
557	gi|15597097	31.74	38	5	5	Carbamidomethylation; Oxidation (M); Carbamylation	1.00:2.12	19028	biosynthesis protein
558	gi|15599635	28.37	16	5	5		1.00:1.95	48978	synthetase
559	gi|15599248	24.31	39	5	5	Carbamylation	1.00:1.71	16413	synthase
560	gi|15599882	21.54	22	5	5		1.00:1.99	36105	iron-binding periplasmic protein HitA
561	gi|15598319	20.16	44	5	5		1.00:1.20	13530	protein
562	gi|15596886	19.2	9	5	5		1.00:1.67	77970	protein
563	gi|15598316	18.91	28	5	5		1.00:1.98	24011	isomerase small subunit
564	gi|15600748	18.74	28	5	5	Pyro-glu from Q	1.00:1.47	31553	ATP synthase subunit gamma
565	gi|15597733	17.19	32	5	5	Carbamylation	1.00:1.62	23149	gi|15597733|acyltransferase
566	gi|15595951	17.11	19	5	5		1.00:0.60	34918	protein
567	gi|15600359	16.28	15	5	5		1.00:1.67	50865	response regulator
568	gi|15596101	15.59	15	5	5	Oxidation (M); Carbamylation	1.00:1.70	44187	kinase
569	gi|15600073	15.46	30	5	5	Oxidation (M); Carbamylation	1.00:0.65	20218	gi|15600073|bacterioferritin
570	gi|15600237	15.33	19	5	5	Deamidation (NQ)	1.00:1.52	37951	4 fimbrial biogenesis protein PilM
571	gi|15596208	15.08	19	5	5		1.00:1.55	43056	protein
572	gi|15599433	15.05	50	5	5	Carbamylation	1.00:1.46	14504	ribosomal protein L17
573	gi|15599972	14.21	45	5	5	Carbamylation	1.00:1.45	15015	gi|15599972|CueR
574	gi|15596945	14.1	41	5	5	Carbamidomethylation; Oxidation (M)	1.00:1.55	24412	hydratase
575	gi|15599837	13.69	64	5	5	Pyro-glu from Q	1.00:1.99	10828	protein
576	gi|15596942	13.58	34	5	5	Pyro-glu from Q	1.00:1.38	18489	protein
577	gi|15600100	13.35	30	5	5	Carbamidomethylation	1.00:1.60	27384	dehydrogenase
578	gi|15595598	13.02	17	5	5	Carbamylation	1.00:1.70	44092	gi|15595598|dihydroorotase
579	gi|15595280	12.62	23	5	5		1.00:1.56	36601	protein
580	gi|15598843	11.98	40	5	5	Oxidation (M); Carbamylation	1.00:1.41	19058	membrane protein precursor
581	gi|15600128	11.65	41	5	5	Carbamidomethylation; Deamidation (NQ); Carbamylation; Pyro-glu from Q	1.00:1.49	16165	ribosomal protein S6
582	gi|107099288	10.99	44	5	5		1.00:1.37	19232	protein PaerPA_01000300
583	gi|15595354	10.95	19	5	5	Deamidation (NQ)	1.00:1.35	38586	Division (RND) efflux membrane fusion protein precursor
584	gi|15596806	10.17	19	5	5	Carbamidomethylation; Oxidation (M); Carbamylation	1.00:1.52	42879	carrier protein) synthase I
585	gi|15600108	9.69	12	5	4		1.00:1.37	57924	transducer
586	gi|15600436	9.22	21	5	5	Oxidation (M)	1.00:1.38	37005	acid dehydratase
587	gi|15598458	8.81	21	5	5	Carbamylation	1.00:1.39	26845	cis-trans isomerase FkbP-type
588	gi|15597951	8.66	37	5	5	Carbamylation	1.00:1.36	17281	gi|15597951|ecotin
589	gi|15598375	8.54	17	5	5	Deamidation (NQ); Oxidation (M)	1.00:1.76	42079	protein
590	gi|15600118	8.49	33	5	5	Carbamidomethylation; Oxidation (M)	1.00:1.36	30363	protein
591	gi|15600040	8.45	47	5	5	Deamidation (NQ); Carbamylation	1.00:1.48	16455	carboxylase biotin carboxyl carrier protein subunit
592	gi|15598542	8.29	10	5	5		1.00:0.80	63151	response regulator
593	gi|15596166	8.19	24	5	5	Pyro-glu from Q	1.00:1.31	25250	protein
594	gi|15595670	8.03	28	5	5	Carbamidomethylation	1.00:1.40	28280	S-transferase
595	gi|15595623	7.92	6	5	4	Carbamidomethylation	1.00:0.70	112777	Division (RND) multidrug efflux transporter MexB
596	gi|15598536	7.63	8	5	5		1.00:1.44	70807	protein
597	gi|15599558	7.47	18	5	5	Carbamidomethylation	1.00:1.39	37797	protein
598	gi|15600240	7.46	15	5	5	Deamidation (NQ)	1.00:1.78	52383	protein
599	gi|15595944	7.45	14	5	4		1.00:1.38	54570	dehydrogenase
600	gi|15598652	7.35	7	5	4		1.00:1.32	70600	methyltransferase
601	gi|15599053	7.21	16	5	5		1.00:1.52	37043	acid-binding protein
602	gi|15600154	7.1	12	5	5	Pyro-glu from Q	1.00:1.12	56735	protein
603	gi|15596050	7.01	23	5	5	Carbamidomethylation; Carbamylation	1.00:1.50	23485	gi|15596050|oxidoreductase
604	gi|15599212	6.98	30	5	5	Carbamylation	1.00:1.40	23164	protein
605	gi|15595958	6.9	12	5	5		1.00:0.64	60019	oxidase
606	gi|15599958	6.9	46	5	5	Carbamylation	1.00:1.26	13820	uptake regulation protein
607	gi|15596053	6.74	44	5	5	Carbamylation	1.00:1.33	18476	protein
608	gi|15599628	6.69	49	5	5	Deamidation (NQ); Carbamylation; Pyro-glu from Q	1.00:1.32	14615	ribosomal protein S9
609	gi|15598810	6.62	13	5	5		1.00:1.36	51892	protein
610	gi|15597219	6.16	26	5	5	Carbamidomethylation; Carbamylation	1.00:1.29	31236	uridylyltransferase
611	gi|15599953	6.15	24	5	5		1.00:1.26	27597	reductase
612	gi|15599862	6.08	13	5	5		1.00:1.53	64714	protein
613	gi|15599610	5.54	14	5	5	Carbamylation	1.00:1.10	48182	synthetase
614	gi|15600115	5.28	36	5	5	Carbamidomethylation; Carbamylation; Pyro-glu from Q	1.00:1.20	16008	precursor
615	gi|15599249	5.24	19	5	5		1.00:1.31	39438	3 4-dihydroxy-2-butanone 4-phosphate synthase/GTP cyclohydrolase II-like protein
616	gi|15599956	5.15	37	5	5	Deamidation (NQ); Carbamylation	1.00:1.33	20702	shock protein GrpE
617	gi|15600139	5.14	10	5	5		1.00:1.27	69748	mismatch repair protein
618	gi|15595610	5.01	2	5	5		1.00:1.56	268573	of chemotactic signal transduction system
619	gi|15598759	5.01	23	5	5		1.00:1.25	36369	family transcriptional regulator
620	gi|15598525	4.96	17	5	5	Carbamidomethylation	1.00:1.42	49135	protein
621	gi|15595941	4.81	16	5	5	Carbamidomethylation; Oxidation (M)	1.00:0.88	40590	hydratase/isomerase
622	gi|15598225	4.77	40	5	5	Pyro-glu from Q	1.00:1.23	19224	biosynthetic protein B2
623	gi|15599659	4.73	30	5	5	Oxidation (M); Carbamylation	1.00:1.78	11739	protein
624	gi|15600329	4.66	15	5	5		1.00:1.54	53558	protein
625	gi|15600102	4.57	29	5	5		1.00:1.26	26262	component of ABC transporter
626	gi|15598493	4.36	5	5	5		1.00:1.27	149839	helicase
627	gi|15600300	4.22	27	5	5		1.00:1.27	22007	membrane lipoprotein Blc
628	gi|15595527	4.14	36	5	5	Carbamidomethylation; Pyro-glu from Q	1.00:1.19	23721	isomerase A
629	gi|15595253	4.07	39	5	5	Carbamylation; Pyro-glu from Q	1.00:1.18	18433	protein
630	gi|15595800	4.05	18	5	5		1.00:0.60	40656	component of ABC transporter
631	gi|15599009	3.97	17	5	5		1.00:1.14	44667	desulfurase
632	gi|15597445	3.97	17	5	5		1.00:1.37	45305	alpha-keto acid dehydrogenase subunit E2
633	gi|15600331	3.78	26	5	5		1.00:1.37	27915	protein
634	gi|15597040	3.69	4	5	5	Carbamidomethylation	1.00:1.12	135070	methionine synthase
635	gi|15599607	3.56	12	5	5		1.00:1.43	51880	ligase
636	gi|15595279	3.44	11	5	5	Carbamylation	1.00:1.26	54436	gi|15595279|Fha1
637	gi|15596536	2.91	25	5	5	Carbamidomethylation; Carbamylation	1.00:1.24	26916	acid ABC transporter ATP binding protein
638	gi|15599256	2.85	24	5	5	Carbamylation	1.00:1.20	31878	gi|15599256|thioredoxin
639	gi|15598203	2.78	32	5	5	Carbamidomethylation	1.00:1.18	22506	repressor
640	gi|15595666	2.77	20	5	5		1.00:1.37	32137	protein
641	gi|15597193	2.75	12	5	5	Oxidation (M)	1.00:1.24	71879	synthetase
642	gi|15597057	2.59	25	5	5	Carbamidomethylation	1.00:1.09	32022	protein
643	gi|15600369	2.59	35	5	5	Pyro-glu from Q	1.00:0.89	20939	diphosphatase NudE
644	gi|15597204	2.58	17	5	5	Carbamidomethylation; Deamidation (NQ)	1.00:1.31	46342	gi|15597204|fumarylacetoacetase
645	gi|15600470	2.44	14	5	5		1.00:0.86	45477	decarboxylase
646	gi|15597203	2.36	28	5	5		1.00:0.88	23671	isomerase
647	gi|15599637	2.15	44	5	5	Carbamylation	1.00:0.95	16386	protein
648	gi|15600310	2.1	13	5	5	Carbamylation	1.00:1.04	66903	protein TypA
649	gi|15598337	2	12	5	5		1.00:1.08	73647	sugar epimerase/dehydratase WbpM
650	gi|15597610	1.96	16	5	5		1.00:0.91	46874	dehydrogenase
651	gi|308154507	1.78	12	5	5	Carbamidomethylation; Deamidation (NQ); Carbamylation	1.00:1.36	56063	RNA helicase RhlB
652	gi|15595961	1.77	15	5	5	Carbamylation	1.00:1.07	34528	regulator for alginate biosynthesis MucB
653	gi|15598611	1.53	20	5	5	Pyro-glu from Q	1.00:1.09	39477	alpha-keto acid dehydrogenase subunit E2
654	gi|15600197	1.47	16	5	5		1.00:1.06	42198	transferase
655	gi|15596094	1.44	18	5	5		1.00:1.01	37245	succinyltransferase AII subunit
656	gi|15600510	1.29	11	5	5		1.00:1.11	57908	protein component of ABC dipeptide transporter
657	gi|15600683	1.15	26	5	5	Carbamylation	1.00:0.93	20135	C4 precursor
658	gi|15596667	1.04	26	5	5	Deamidation (NQ); Carbamylation	1.00:1.01	25451	dehydrogenase
659	gi|15596845	1	17	5	5		1.00:1.04	36169	gi|15596845|oxidoreductase
660	gi|15600632	0.66	11	5	4		1.00:1.11	54603	1-dehydrogenase
661	gi|15597496	0.63	16	5	5	Carbamylation	1.00:1.00	52973	gi|15597496|chitinase
662	gi|15598215	0.51	8	5	5		1.00:1.04	72157	component of ABC transporter
663	gi|155965501	94.05	35	4	4	Carbamidomethylation; Deamidation (NQ); Carbamylation	1.00:5.24	15204	protein
664	gi|15598593	47.87	17	4	4	Carbamylation	1.00:2.15	29518	reductase
665	gi|15597527	41.15	23	4	4		1.00:7.63	19334	protein
666	gi|15599804	37.21	43	4	4	Carbamidomethylation	1.00:1.89	14573	protein
667	gi|15595328	32.36	11	4	4	Carbamylation	1.00:2.61	53323	dehydrogenase
668	gi|15599450	32.33	35	4	4	Carbamylation	1.00:1.68	10086	ribosomal protein S17
669	gi|15599467	30.91	25	4	4	Carbamylation	1.00:1.58	12479	ribosomal protein L7/L12
670	gi|15599172	26.44	12	4	4		1.00:2.04	45428	aminotransferase
671	gi|15596951	24.05	14	4	4	Carbamylation	1.00:1.64	36110	regulator CysB
672	gi|15596147	23.16	44	4	4	Carbamylation	1.00:2.21	12790	reductase
673	gi|15595281	22.01	30	4	4		1.00:2.21	18786	protein
674	gi|15598308	19.9	19	4	4	Oxidation (M)	1.00:2.18	31843	carboxylase subunit beta
675	gi|15599741	19.33	15	4	4		1.00:1.68	38615	protein ComL
676	gi|15598841	18.46	29	4	4		1.00:1.64	16774	dehydratase
677	gi|15597487	18.18	13	4	4	Pyro-glu from Q	1.00:1.44	50505	porin
678	gi|15600069	18.03	47	4	4	Carbamidomethylation; Deamidation (NQ); Carbamylation	1.00:1.19	12523	family transcriptional regulator
679	gi|15600306	17.88	12	4	4		1.00:2.16	50117	protein
680	gi|15600606	17.55	13	4	4	Carbamidomethylation; Deamidation (NQ)	1.00:0.51	39686	specificity l-threonine aldolase
681	gi|15599568	15.82	16	4	4		1.00:2.22	38324	protein
682	gi|15596747	15.48	35	4	4		1.00:1.81	20310	protein
683	gi|15600745	13.9	15	4	4	Pyro-glu from Q	1.00:1.74	48852	acetyltransferase/N-acetylglucosamine-1-phosphate uridyltransferase
684	gi|15599734	13.4	11	4	4		1.00:1.57	47443	dehydrogenase
685	gi|15598367	13.36	25	4	4	Deamidation (NQ); Oxidation (M)	1.00:1.84	25887	3-methyltransferase
686	gi|15596958	12.75	52	4	4	Deamidation (NQ); Oxidation (M); Carbamylation	1.00:1.68	14520	protein
687	gi|15596049	12.18	11	4	4	Carbamylation	1.00:1.13	41917	protein CbpD precursor
688	gi|15597812	12.17	25	4	4	Carbamidomethylation	1.00:1.89	33837	reductase 1
689	gi|15598926	12.11	25	4	4		1.00:1.53	24893	protein
690	gi|15595534	11.61	7	4	4		1.00:1.55	83606	phosphotransferase PtsP
691	gi|15599622	11.46	29	4	4	Deamidation (NQ); Carbamylation	1.00:1.56	20620	protein
692	gi|15595526	11.17	55	4	4	Deamidation (NQ); Carbamylation	1.00:1.22	11747	protein
693	gi|15600377	11.15	24	4	4	Pyro-glu from Q	1.00:1.63	21546	mutase
694	gi|155952382	10.7	8	4	4		1.00:0.50	62106	protein
695	gi|15596725	10.66	18	4	4		1.00:1.56	32237	division protein ZipA
696	gi|15597142	10.36	23	4	4		1.00:1.45	29517	protein component precursor of ABC ribose transporter
697	gi|15595447	10.22	52	4	4	Carbamidomethylation	1.00:1.65	15667	protein
698	gi|15599921	10.01	10	4	4	Carbamidomethylation	1.00:1.32	53301	polymerase
699	gi|15600291	9.72	11	4	3		1.00:0.54	53780	ammonia-lyase
700	gi|15600235	9.43	25	4	4		1.00:1.53	22958	4 fimbrial biogenesis protein PilO
701	gi|15600164	9.32	28	4	4	Carbamidomethylation	1.00:1.55	21631	diphosphate sugar pyrophosphatase
702	gi|15597996	9.11	19	4	4	Oxidation (M); Carbamylation	1.00:0.72	26149	protein
703	gi|15598201	8.95	14	4	4		1.00:1.48	35585	gi|15598201|beta-hexosaminidase
704	gi|15599762	8.93	15	4	4		1.00:1.49	44339	ObgE
705	gi|15597220	8.86	40	4	4	Carbamidomethylation	1.00:1.49	15373	dioxygenase
706	gi|15600451	8.72	18	4	4		1.00:1.56	40776	protein
707	gi|15598872	8.23	3	4	2		1.00:1.34	113277	Division (RND) efflux transporter
708	gi|15595627	7.98	18	4	4	Carbamidomethylation	1.00:1.34	32197	reductase
709	gi|15600256	7.59	20	4	4		1.00:1.42	28254	biosynthesis methyltransferase
710	gi|15595284	7.39	21	4	4	Deamidation (NQ)	1.00:1.43	28358	protein
711	gi|15595257	7.29	31	4	4	Carbamidomethylation; Carbamylation; Pyro-glu from Q	1.00:0.90	14639	inducible protein OsmC
712	gi|15596946	7.2	67	4	4	Carbamidomethylation	1.00:1.34	10601	protein
713	gi|15597903	6.74	16	4	4		1.00:1.37	32205	protein
714	gi|15599671	6.41	19	4	4	Carbamidomethylation	1.00:1.52	32251	protein
715	gi|15598297	6.26	42	4	4		1.00:1.38	15431	secretion pathway protein G
716	gi|15595269	6.14	9	4	4		1.00:1.91	62023	protein
717	gi|15598037	6.07	21	4	4		1.00:1.41	28613	hydratase
718	gi|15599013	6.01	20	4	4		1.00:1.39	29552	suppressor protein SuhB
719	gi|15595608	5.78	8	4	4		1.00:1.21	72537	motility protein PilJ
720	gi|15600298	5.76	24	4	4		1.00:1.32	27780	utilization repressor HutC
721	gi|15597071	5.43	2	4	4	Deamidation (NQ)	1.00:1.38	233833	protein
722	gi|15596315	5.23	34	4	4		1.00:1.24	20866	protein
723	gi|15598423	4.98	30	4	4	Deamidation (NQ); Carbamylation	1.00:1.39	20104	cis-trans isomerase A
724	gi|15596538	4.95	23	4	4		1.00:1.21	27624	acid ABC transporter membrane protein
725	gi|15598897	4.85	14	4	4		1.00:1.20	37887	response regulator
726	gi|15595493	4.66	16	4	4		1.00:0.72	50894	synthetase
727	gi|15597395	4.59	16	4	4	Carbamidomethylation	1.00:0.81	30868	gi|15597395|dehydrogenase
728	gi|15598123	4.32	10	4	4		1.00:1.24	49234	protein
729	gi|15596713	4.04	32	4	4	Carbamidomethylation	1.00:0.69	18882	protein
730	gi|15598729	3.94	44	4	4	Oxidation (M); Carbamylation	1.00:1.03	11843	protein
731	gi|15598899	3.82	7	4	4		1.00:1.52	84325	sensor/effector fusion protein
732	gi|15599784	3.81	10	4	4		1.00:1.42	48857	dehydrogenase
733	gi|15596640	3.74	14	4	4		1.00:0.82	36282	motor switch protein FliM
734	gi|15595375	3.67	27	4	4		1.00:1.16	17487	chemotaxis protein
735	gi|15597700	3.65	27	4	4	Carbamylation	1.00:1.10	22822	protein
736	gi|15599954	3.64	12	4	4	Carbamidomethylation	1.00:1.29	40260	protein DnaJ
737	gi|15596267	3.38	23	4	4		1.00:0.81	25592	amino acid ABC transporter
738	gi|15596656	3.28	19	4	4		1.00:1.17	39007	methylesterase
739	gi|15595236	3.23	76	4	4	Deamidation (NQ); Carbamylation	1.00:0.89	7863	protein
740	gi|15598020	2.97	7	4	4		1.00:1.18	84389	regulator hybrid
741	gi|15600685	2.92	20	4	4	Carbamylation	1.00:1.10	23800	biogenesis GTP-binding protein YsxC
742	gi|15599262	2.74	19	4	4	Deamidation (NQ); Carbamylation	1.00:0.88	25194	membrane protein OprG precursor
743	gi|15595568	2.65	9	4	4		1.00:1.25	53107	protein
744	gi|15599916	2.51	14	4	4		1.00:0.90	42567	protein
745	gi|15595541	2.34	10	4	4		1.00:1.17	49953	protein
746	gi|15595356	2.07	5	4	4		1.00:0.96	111951	Division (RND) efflux transporter
747	gi|15596224	1.97	11	4	4		1.00:0.65	53907	dehydrogenase
748	gi|15595207	1.91	16	4	4	Deamidation (NQ)	1.00:1.20	36109	synthetase subunit alpha
749	gi|15596321	1.9	9	4	4	Deamidation (NQ)	1.00:1.16	56282	triphosphohydrolase
750	gi|15599810	1.79	32	4	4		1.00:0.95	12739	mechanosensitive channel
751	gi|15595289	1.78	9	4	2		1.00:1.12	72331	gi|15595289|VgrG1
752	gi|15596546	1.71	47	4	4		1.00:1.04	12753	protein
753	gi|15600430	1.53	9	4	4		1.00:0.79	54635	protein
754	gi|15599807	1.52	51	4	4	Carbamylation	1.00:0.87	9716	protein
755	gi|15595593	1.5	13	4	4	Carbamidomethylation	1.00:1.11	43102	motility protein PilU
756	gi|15597960	1.47	25	4	4		1.00:0.79	24515	protein
757	gi|15596098	1.42	15	4	4		1.00:1.09	36909	desuccinylase
758	gi|15600531	1.42	6	4	4	Carbamidomethylation	1.00:1.19	78862	3'-pyrophosphohydrolase
759	gi|15595979	1.41	5	4	4		1.00:1.09	115617	proline dehydrogenase/pyrroline-5-carboxylate dehydrogenase
760	gi|15598410	1.38	27	4	4	Deamidation (NQ)	1.00:1.06	23214	protein
761	gi|15599033	1.31	19	4	4	Pyro-glu from Q	1.00:1.08	28474	component of ABC transporter
762	gi|15597197	1.2	9	4	4	Carbamylation	1.00:1.02	40435	acetyltransferase
763	gi|15597136	1.17	14	4	4		1.00:1.16	42726	protein
764	gi|15600356	1.09	21	4	4	Carbamylation	1.00:1.03	32457	thymidylyltransferase
765	gi|15600360	1.09	14	4	4	Carbamylation	1.00:1.06	37065	protein
766	gi|15599602	1.06	17	4	4		1.00:0.90	33435	N-acetylglucosamine deacetylase
767	gi|15597077	1.06	7	4	4		1.00:1.07	77731	gi|15597077|oxidoreductase
768	gi|15595938	1.01	27	4	4	Carbamylation; Pyro-glu from Q	1.00:1.19	22611	protein
769	gi|15598869	1	5	4	4		1.00:1.14	94817	acyltransferase
770	gi|15600199	0.98	12	4	4	Carbamylation	1.00:1.11	54854	protein
771	gi|15600537	0.89	16	4	4	Carbamidomethylation	1.00:1.21	34296	gi|15600537|OxyR
772	gi|15599591	0.82	23	4	4	Oxidation (M)	1.00:1.01	18044	protein
773	gi|15598617	0.79	12	4	4	Carbamylation	1.00:1.07	50688	protein
774	gi|15598673	0.7	21	4	4		1.00:0.94	26800	regulator RhlR
775	gi|15597044	0.65	27	4	4	Carbamidomethylation; Oxidation (M); Carbamylation	1.00:1.05	21136	protein
776	gi|15595943	0.44	14	4	4	Carbamidomethylation	1.00:0.95	42553	dehydrogenase
777	gi|15595597	0.42	16	4	4		1.00:1.06	42787	gamma-lyase
778	gi|15596265	0.32	8	4	4		1.00:0.91	68003	shock protein (hsp90 family)
779	gi|15596273	0	32	4	4	Oxidation (M); Carbamylation	1.00:1.07	13743	protein
780	gi|15598058	84.21	18	3	3		1.00:0.21	32723	lipase precursor
781	gi|15597815	79.82	39	3	3	Deamidation (NQ); Carbamylation	1.00:2.87	8303	initiation factor IF-1
782	gi|15597027	41.8	29	3	3	Oxidation (M); Carbamylation	1.00:3.05	11110	protein
783	gi|15599126	41.74	18	3	3		1.00:3.27	28129	protein
784	gi|15597934	35.15	34	3	3	Carbamylation	1.00:1.83	11471	host factor subunit alpha
785	gi|15600530	33.54	41	3	3	Carbamidomethylation; Deamidation (NQ); Carbamylation	1.00:3.41	9775	RNA polymerase subunit omega
786	gi|15598940	33.46	48	3	3	Deamidation (NQ)	1.00:1.85	9204	ribosomal protein S16
787	gi|15599759	31.79	34	3	3	Deamidation (NQ); Carbamylation	1.00:1.92	9886	ribosomal protein S20
788	gi|15596964	31.17	7	3	3		1.00:2.26	56813	protein
789	gi|15595605	28.04	30	3	3	Carbamidomethylation	1.00:4.07	14718	motility protein PilG
790	gi|15598528	23.54	18	3	3		1.00:2.02	15920	protein
791	gi|15600422	22.68	32	3	3		1.00:1.80	16871	protein
792	gi|15599439	22.36	9	3	3	Deamidation (NQ); Carbamylation	1.00:0.49	47833	translocase subunit SecY
793	gi|15598443	22.32	8	3	3		1.00:1.83	46617	2
794	gi|15598631	22.03	27	3	3		1.00:2.16	15871	gi|15598631|flavodoxin
795	gi|15596125	21.33	5	3	3	Deamidation (NQ)	1.00:3.52	101022	regulator hybrid
796	gi|15598164	20.25	15	3	3		1.00:1.83	32428	transacylase
797	gi|15596143	19.74	12	3	3		1.00:1.93	35055	protein
798	gi|15597639	19.58	8	3	3	Deamidation (NQ)	1.00:1.78	50057	dehydratase
799	gi|15597741	19.05	10	3	3	Deamidation (NQ)	1.00:1.84	31003	III
800	gi|15599451	17.89	35	3	3	Carbamylation	1.00:2.30	7201	ribosomal protein L29
801	gi|15599896	17.39	38	3	3	Pyro-glu from Q	1.00:2.11	12948	protein
802	gi|15596363	17.09	18	3	3		1.00:1.65	28219	protein
803	gi|15595237	16.82	44	3	3	Carbamidomethylation; Deamidation (NQ); Carbamylation	1.00:1.86	7645	protein
804	gi|15598513	16.17	22	3	3		1.00:1.95	25936	protein
805	gi|155992221	15.74	12	3	3		1.00:1.94	33416	protein
806	gi|15595806	15.49	7	3	3		1.00:1.89	54587	synthase component I
807	gi|15599697	14.58	10	3	3	Carbamylation	1.00:0.24	52239	dipeptide porin OpdP
808	gi|15600285	13.56	10	3	3		1.00:0.66	43512	gi|15600285|imidazolonepropionase
809	gi|15598417	13.07	43	3	3	Carbamylation	1.00:1.19	12091	protein
810	gi|15595617	12.9	5	3	3		1.00:1.48	52464	transaminase
811	gi|15600495	12.81	9	3	3		1.00:0.53	38984	racemase
812	gi|15600357	12.8	19	3	3		1.00:1.56	20780	3 5-epimerase
813	gi|15599828	12.49	15	3	3		1.00:1.75	29159	protein
814	gi|15598156	12.42	31	3	3	Deamidation (NQ)	1.00:1.94	12904	4 fimbrial biogenesis protein PilZ
815	gi|15599513	12.23	13	3	3	Deamidation (NQ)	1.00:0.70	26709	protein
816	gi|15597461	11.55	5	3	3		1.00:1.96	64716	dehydrogenase
817	gi|15599296	11.22	13	3	3	Oxidation (M)	1.00:1.78	27963	gi|15599296|BfmR
818	gi|15598153	11.22	17	3	3		1.00:1.40	25029	regulator
819	gi|15598050	10.95	11	3	3		1.00:1.66	34800	protein
820	gi|15600607	10.43	18	3	3		1.00:1.72	22547	protein
821	gi|15595967	9.74	12	3	3		1.00:1.43	25474	III
822	gi|15597767	9.6	9	3	3		1.00:1.40	51773	sensor
823	gi|15597933	9.54	35	3	3	Carbamylation	1.00:1.93	13927	protein
824	gi|15597740	9.35	17	3	3	Pyro-glu from Q	1.00:1.31	24022	protein
825	gi|15599729	9.32	18	3	3		1.00:1.43	17214	protein
826	gi|15599616	9.27	15	3	3		1.00:1.58	27628	MraW
827	gi|15599626	9.14	7	3	3		1.00:0.72	46073	b
828	gi|15598765	8.98	14	3	3		1.00:0.74	30530	dehydrogenase
829	gi|15598662	8.94	7	3	3		1.00:1.67	48439	RNA helicase
830	gi|15600646	8.59	12	3	3		1.00:0.57	36399	4 6-dehydratase
831	gi|15595217	8.31	23	3	3		1.00:1.30	19365	deformylase
832	gi|15599693	8.13	6	3	2		1.00:0.59	59531	transporter
833	gi|15596620	8.12	8	3	2		1.00:1.03	49755	gi|15596620|BdlA
834	gi|15598441	8	30	3	3		1.00:1.29	9790	division topological specificity factor MinE
835	gi|15600242	7.95	44	3	3	Carbamidomethylation; Carbamylation	1.00:1.71	7920	ribosomal protein L31
836	gi|15598202	7.9	18	3	3		1.00:1.59	25784	regulator PsrA
837	gi|15599044	7.82	10	3	3		1.00:1.25	37872	protein NdpA
838	gi|15600750	7.8	28	3	3	Carbamidomethylation; Carbamylation	1.00:1.55	19260	ATP synthase subunit delta
839	gi|15598019	7.79	11	3	3		1.00:0.70	33779	protein
840	gi|15599942	7.55	18	3	3	Carbamylation	1.00:1.39	23574	isomerase
841	gi|15595990	7.39	5	3	2		1.00:1.29	41727	protein
842	gi|15595993	7.2	13	3	3		1.00:1.33	32138	lyase
843	gi|15598863	7.17	8	3	3		1.00:1.42	43274	dependent enzyme
844	gi|15597829	7.12	19	3	3		1.00:1.74	29452	protein
845	gi|15599851	7.1	11	3	3		1.00:1.55	33852	protein
846	gi|15595273	7	17	3	3		1.00:1.49	25920	gi|15595273|PppA
847	gi|15600142	6.97	7	3	3		1.00:1.46	51497	protein
848	gi|15596150	6.85	47	3	3		1.00:2.23	8584	gi|15596150|thioredoxin
849	gi|15595781	6.54	9	3	3		1.00:1.80	45625	tRNA nucleotidyl transferase/2'3'-cyclic phosphodiesterase/2'nucleotidase/phosphatase
850	gi|15596142	6.52	14	3	3	Deamidation (NQ); Carbamylation	1.00:1.36	37123	synthetase
851	gi|15598946	6.48	9	3	3	Carbamylation	1.00:1.27	42342	formyltransferase 2
852	gi|15599431	6.36	19	3	3		1.00:1.29	17940	gi|15599431|bacterioferritin
853	gi|15599413	6.21	11	3	3		1.00:1.72	43545	protein
854	gi|15600215	6.21	3	3	3		1.00:1.31	124108	efflux protein KefA
855	gi|15599768	6.19	27	3	3	Carbamylation	1.00:1.34	21795	cis-trans isomerase FklB
856	gi|15598995	6.13	12	3	3	Oxidation (M)	1.00:1.30	40397	protein
857	gi|15598727	6.13	25	3	3	Deamidation (NQ)	1.00:1.17	18553	gi|15598727|bacterioferritin
858	gi|15595852	6.09	20	3	3	Deamidation (NQ); Carbamylation	1.00:1.29	23644	protein
859	gi|15596651	6.06	11	3	3		1.00:1.20	29374	synthesis regulator FleN
860	gi|15598996	6.05	22	3	3	Oxidation (M); Carbamylation	1.00:1.58	23108	protein
861	gi|15599981	6.04	10	3	3		1.00:1.52	37285	regulator
862	gi|15599924	5.99	13	3	3		1.00:1.34	30878	ligase
863	gi|15600303	5.98	8	3	3		1.00:0.86	37216	gi|15600303|fructose-1 6-bisphosphatase
864	gi|15595592	5.97	12	3	3	Oxidation (M)	1.00:1.35	38021	motility protein PilT
865	gi|15599244	5.8	13	3	3		1.00:1.42	28329	protein
866	gi|15599145	5.68	8	3	3		1.00:1.31	48601	RNA helicase
867	gi|15595499	5.66	10	3	3	Carbamylation	1.00:1.29	42783	transporter PotG
868	gi|15600690	5.49	6	3	3		1.00:1.33	82723	gi|15600690|NrdJa
869	gi|15597834	5.45	19	3	3		1.00:1.36	25425	dehydrogenase subunit B
870	gi|15599518	5.44	11	3	3		1.00:1.85	36661	protein
871	gi|15595325	5.4	20	3	3	Carbamylation	1.00:1.29	17639	protein
872	gi|15600416	5.34	10	3	3		1.00:1.62	42979	hydroxylase
873	gi|15596878	5.27	11	3	3		1.00:1.36	38987	synthase
874	gi|15600714	5.23	16	3	3		1.00:1.47	26895	dehydrogenase
875	gi|15599327	5.2	8	3	3		1.00:0.40	53446	protein
876	gi|15596652	5.19	14	3	3		1.00:1.37	26748	biosynthesis sigma factor
877	gi|15598537	5.01	30	3	3		1.00:1.36	16086	regulator
878	gi|15595848	4.89	12	3	3		1.00:1.28	30301	synthase
879	gi|15596246	4.78	21	3	3	Carbamidomethylation	1.00:1.29	24860	5'-phosphate oxidase
880	gi|15598221	4.72	8	3	3		1.00:0.74	58288	glycerol-3-phosphate dehydrogenase
881	gi|15599630	4.65	10	3	3		1.00:1.32	38675	gi|15599630|oxidoreductase
882	gi|15599970	4.65	20	3	3		1.00:1.26	24437	two-component regulator system response regulator PmrA
883	gi|15595887	4.63	1	3	3		1.00:1.90	430874	protein
884	gi|15600525	4.51	14	3	3	Carbamidomethylation	1.00:1.24	29845	repression control protein
885	gi|15597001	4.47	46	3	3	Carbamylation	1.00:1.18	4965	protein HU
886	gi|15598424	4.46	6	3	3		1.00:1.23	67794	fusion ABC transporter
887	gi|15595514	4.44	8	3	3		1.00:1.50	51287	protein
888	gi|15598009	4.32	19	3	3		1.00:1.36	23405	S-transferase
889	gi|15598278	4.04	6	3	3	Carbamylation	1.00:0.70	71402	betaine transmethylase
890	gi|15595552	3.95	27	3	3		1.00:0.73	19246	PfpI
891	gi|15598954	3.84	9	3	3		1.00:1.10	36064	gi|15598954|aminotransferase
892	gi|15599011	3.69	15	3	3		1.00:1.45	27891	synthase
893	gi|15600401	3.69	13	3	3		1.00:1.28	25649	protein
894	gi|15599645	3.54	21	3	3		1.00:1.40	22845	phosphoribosyltransferase catalytic subunit
895	gi|15598649	3.42	17	3	3		1.00:1.34	24160	protein
896	gi|15598825	3.29	9	3	3	Carbamylation	1.00:0.75	39208	dehydrogenase class III
897	gi|15597432	3.28	9	3	3	Carbamidomethylation	1.00:1.21	42713	gi|15597432|PslF
898	gi|15598677	3.25	12	3	3		1.00:0.90	38889	protein
899	gi|15598313	3.16	11	3	3	Carbamylation	1.00:0.84	40495	dehydrogenase
900	gi|15599802	3.06	7	3	3		1.00:0.82	73468	protein
901	gi|15596067	3.01	10	3	3		1.00:1.27	43240	amino acid aminotransferase
902	gi|15595599	2.96	12	3	3		1.00:1.34	36628	carbamoyltransferase catalytic subunit
903	gi|15598072	2.9	17	3	3	Deamidation (NQ)	1.00:1.15	24394	5'-phosphate decarboxylase
904	gi|15600273	2.89	12	3	3		1.00:1.20	36515	aminopeptidase
905	gi|15596881	2.88	30	3	3		1.00:1.04	20552	dioxygenase
906	gi|15595699	2.87	16	3	3	Carbamidomethylation; Pyro-glu from Q	1.00:1.33	26450	biosynthesis protein bioH
907	gi|15597773	2.83	28	3	3	Deamidation (NQ)	1.00:1.16	16459	regulator
908	gi|15596397	2.82	15	3	3	Pyro-glu from Q	1.00:1.23	24597	protein
909	gi|15599055	2.73	6	3	3		1.00:1.19	69057	domain protein
910	gi|15597072	2.71	9	3	3	Carbamylation	1.00:1.23	44382	membrane protein precursor
911	gi|15597895	2.66	5	3	3		1.00:1.05	72770	protein
912	gi|15595646	2.52	22	3	3		1.00:1.14	15120	protein
913	gi|15599731	2.21	16	3	3		1.00:1.37	24236	protein
914	gi|15599621	2.1	19	3	3		1.00:1.01	21413	isomerase
915	gi|15598081	2.08	18	3	3	Carbamidomethylation	1.00:1.03	23114	of atu genes
916	gi|15595634	2.01	11	3	3		1.00:1.41	47101	deaminase
917	gi|15600335	1.92	16	3	3		1.00:1.11	23567	glycerol phosphate synthase subunit HisH
918	gi|15596090	1.87	10	3	3		1.00:1.12	36854	regulator ArgR
919	gi|15595659	1.85	18	3	3		1.00:1.04	19092	protein
920	gi|15600500	1.77	3	3	2		1.00:1.51	91906	protein
921	gi|15596875	1.77	12	3	3		1.00:1.28	34230	S-adenosyl-L-methionine-dependent methyltransferase
922	gi|15597850	1.74	4	3	2		1.00:1.15	77125	transducer
923	gi|15598404	1.72	19	3	3	Oxidation (M); Carbamylation; Pyro-glu from Q	1.00:1.38	19948	protein
924	gi|15596035	1.72	27	3	3		1.00:1.14	17264	peroxidase
925	gi|15598114	1.66	15	3	3		1.00:0.79	26738	dehydrogenase
926	gi|15597823	1.62	17	3	3		1.00:1.04	23031	protein
927	gi|15600403	1.58	5	3	3		1.00:1.08	65982	pathway ATPase
928	gi|15595466	1.56	31	3	3	Carbamidomethylation	1.00:0.80	16203	protein
929	gi|15600231	1.54	13	3	3		1.00:1.03	40125	synthase
930	gi|15598304	1.52	9	3	3		1.00:0.83	55312	gi|15598304|amidophosphoribosyltransferase
931	gi|15595604	1.51	10	3	3		1.00:1.04	35705	synthetase
932	gi|15597972	1.38	10	3	3		1.00:1.23	46705	protein
933	gi|15595956	1.3	9	3	3		1.00:0.82	33682	protein
934	gi|15597262	1.22	14	3	3		1.00:1.13	23799	protein
935	gi|15598434	1.21	10	3	3	Deamidation (NQ); Carbamylation	1.00:0.84	50986	protein
936	gi|15597961	1.16	12	3	3		1.00:1.09	31809	protein
937	gi|15597205	1.05	9	3	3	Deamidation (NQ); Pyro-glu from Q	1.00:0.83	47841	1 2-dioxygenase
938	gi|15600195	1.03	7	3	3		1.00:1.06	53608	protein
939	gi|15597721	1.01	8	3	3		1.00:0.98	53983	membrane protein precursor
940	gi|15599050	0.89	16	3	3		1.00:1.09	26286	protein
941	gi|15600760	0.8	9	3	3		1.00:1.06	48744	modification GTPase TrmE
942	gi|15600355	0.7	10	3	3		1.00:1.04	33146	reductase
943	gi|15596993	0.61	15	3	3	Deamidation (NQ)	1.00:1.14	30549	5 10-methylene-tetrahydrofolate dehydrogenase/ 5 10-methylene-tetrahydrofolate cyclohydrolase
944	gi|15598514	0.56	22	3	3	Carbamidomethylation	1.00:0.90	18170	protein
945	gi|15598998	0.55	10	3	3	Carbamidomethylation	1.00:1.01	40056	diphosphate synthase
946	gi|15599650	0.52	17	3	3	Carbamylation	1.00:0.98	16557	protein
947	gi|15596263	0.51	24	3	3		1.00:1.05	21161	dehydrogenase
948	gi|15598017	0.5	21	3	3		1.00:1.09	24746	S-transferase
949	gi|15599653	0.23	10	3	3		1.00:1.00	34194	isomerase KdsD
950	gi|15595315	0.2	15	3	3		1.00:0.93	26926	dehydrogenase
951	gi|15596134	0.14	20	3	3	Carbamylation	1.00:1.09	20571	protein
952	gi|15597687	0.09	9	3	2		1.00:0.97	33329	gi|15597687|oxidoreductase
953	gi|15598860	77.89	24	2	2	Carbamylation	1.00:5.37	13111	protein
954	gi|15598238	68.56	21	2	2		1.00:1.92	11740	protein
955	gi|15595606	60.78	27	2	2		1.00:4.41	11832	motility protein PilH
956	gi|15598807	58.91	27	2	2		1.00:7.47	14986	protein
957	gi|15599774	58.54	10	2	2	Carbamidomethylation; Oxidation (M); Carbamylation	1.00:3.06	16893	protein
958	gi|15596054	54.37	16	2	2	Carbamylation	1.00:4.32	11179	protein BolA
959	gi|15599961	52.91	16	2	2	Carbamylation	1.00:3.15	16000	protein
960	gi|15596715	51.92	28	2	2		1.00:4.81	14041	protein
961	gi|15599889	41.06	19	2	2		1.00:2.96	17784	synthase 3 regulatory subunit
962	gi|15599786	38.46	20	2	2	Carbamylation	1.00:2.07	16196	activator
963	gi|15598491	36.84	18	2	2		1.00:1.87	16137	family protein
964	gi|15597818	36.36	26	2	2		1.00:1.69	9818	protein CspD
965	gi|15598217	36.2	16	2	2	Carbamidomethylation; Pyro-glu from Q	1.00:3.42	14176	protein
966	gi|15596598	35.74	15	2	2	Deamidation (NQ)	1.00:3.49	15520	protein
967	gi|15600687	30.99	20	2	2	Deamidation (NQ)	1.00:2.30	10794	protein
968	gi|15598045	30.68	16	2	2		1.00:3.97	16796	gi|15598045|OhrR
969	gi|15596482	30.41	15	2	2		1.00:4.47	15207	regulator
970	gi|15599170	30.36	11	2	2	Oxidation (M); Carbamylation	1.00:2.32	26981	kinase
971	gi|15595508	29.67	17	2	2		1.00:0.55	16509	protein
972	gi|15596653	29.1	20	2	2	Carbamylation	1.00:3.35	14373	protein CheY
973	gi|15598133	28.59	30	2	2	Carbamylation	1.00:1.69	9085	protein
974	gi|15598242	26.48	19	2	2		1.00:2.36	13025	protein
975	gi|15596400	22.83	20	2	2	Carbamidomethylation	1.00:1.50	14696	protein
976	gi|15598064	21.43	17	2	2		1.00:1.71	13336	protein
977	gi|15598963	20.81	5	2	2		1.00:3.03	51463	gi|15598963|metallo-oxidoreductase
978	gi|15596226	20.68	23	2	2		1.00:2.89	13368	protein
979	gi|15599959	20.27	24	2	2		1.00:1.88	13011	membrane lipoprotein OmlA precursor
980	gi|15597014	19.81	24	2	2	Carbamidomethylation	1.00:1.67	12009	protein
981	gi|15598473	18.94	9	2	2		1.00:1.89	29269	dehydrogenase
982	gi|15598941	18.83	6	2	2		1.00:1.75	49360	recognition particle protein Ffh
983	gi|15595796	17.31	8	2	2		1.00:1.96	37910	protein
984	gi|15597801	16.7	22	2	2		1.00:1.53	14072	transfer complex subunit TusD
985	gi|15596068	16.57	22	2	2		1.00:1.42	13333	dehydratase
986	gi|15598369	16.38	12	2	2		1.00:2.96	26351	dehydrogenase
987	gi|15599868	16.31	8	2	2		1.00:1.58	40078	nucleic acid-binding protein EngD
988	gi|15599821	15.87	1	2	2	Deamidation (NQ)	1.00:1.28	220841	protein
989	gi|15599563	15.05	3	2	2		1.00:1.77	77547	gi|15599563|BifA
990	gi|15595600	14.75	16	2	2		1.00:1.53	18676	pyrimidine regulatory protein PyrR uracil phosphoribosyltransferase
991	gi|15600571	14.69	10	2	2		1.00:2.01	34427	protein
992	gi|15597240	14.67	3	2	2		1.00:1.50	70084	protein
993	gi|15599669	14.54	10	2	2		1.00:1.18	22715	protein
994	gi|15596301	14.41	6	2	2		1.00:4.96	48601	ATP synthase
995	gi|15597380	14.08	15	2	2		1.00:0.49	18991	protein
996	gi|15598162	14.04	24	2	2	Deamidation (NQ); Carbamylation	1.00:1.32	8741	carrier protein
997	gi|15597034	12.39	13	2	2		1.00:2.57	18765	protein
998	gi|15597561	12.1	18	2	2		1.00:1.87	20177	protein
999	gi|15599416	12.1	20	2	2		1.00:0.48	9599	protein
1000	gi|15599221	11.74	20	2	2		1.00:1.60	18049	gi|15599221|acetyltransferase
1001	gi|15595474	11.62	11	2	2		1.00:0.61	26614	protein
1002	gi|15600301	11.53	25	2	2	Carbamylation	1.00:1.43	8942	protein
1003	gi|15600146	11.42	10	2	2		1.00:1.68	37730	motor protein MotB
1004	gi|15600227	11.4	6	2	2	Deamidation (NQ)	1.00:1.50	38869	decarboxylase
1005	gi|15600720	11.22	32	2	2		1.00:2.03	15137	protein
1006	gi|15596205	11.11	18	2	2		1.00:1.55	17352	comigratory protein
1007	gi|15595480	10.99	6	2	2		1.00:1.90	36433	protein precursor
1008	gi|15599522	10.93	24	2	2		1.00:2.05	14030	protein
1009	gi|15596555	10.91	15	2	2		1.00:2.26	14660	protein
1010	gi|15595804	10.82	12	2	2		1.00:1.79	24096	3-epimerase
1011	gi|15597993	10.67	18	2	2		1.00:1.19	17710	protein
1012	gi|15598550	10.65	13	2	2		1.00:1.53	22398	protein
1013	gi|15598842	10.58	7	2	2		1.00:1.59	36318	glucosamine N-acyltransferase
1014	gi|15599492	10.26	9	2	2		1.00:1.60	30779	response regulator PprB
1015	gi|15597563	10.04	19	2	2	Carbamylation	1.00:1.56	17636	protein
1016	gi|15600212	9.99	7	2	2		1.00:1.53	31883	protein
1017	gi|15599151	9.95	20	2	2		1.00:1.46	15487	protein
1018	gi|15599428	9.94	15	2	2		1.00:1.56	18557	DNA-binding protein
1019	gi|15598096	9.9	9	2	2		1.00:1.65	29853	membrane protein precursor
1020	gi|15595857	9.8	8	2	2		1.00:1.32	34884	protein
1021	gi|15598224	9.68	5	2	2		1.00:1.61	43339	cofactor biosynthesis protein A2
1022	gi|15599363	9.54	4	2	2		1.00:0.29	87417	ferric pyoverdine receptor FpvB
1023	gi|15596155	9.48	55	2	2		1.00:0.81	5012	gi|15596155|porin
1024	gi|15597588	9.32	5	2	2		1.00:0.58	61389	gi|15597588|PvdP
1025	gi|15599871	9.32	16	2	2		1.00:1.54	24224	anhydrase
1026	gi|15599510	9.19	9	2	2	Carbamidomethylation	1.00:1.75	32410	deformylase
1027	gi|15597030	9.15	9	2	2		1.00:1.42	34552	gi|15597030|oxidoreductase
1028	gi|15598243	8.85	4	2	2		1.00:1.41	51861	carboxypeptidase
1029	gi|15600091	8.71	5	2	2		1.00:1.54	43818	porin OpdK
1030	gi|15598538	8.5	7	2	2	Carbamidomethylation	1.00:0.66	38736	protein
1031	gi|15597217	8.38	14	2	2	Carbamylation	1.00:1.46	8217	protein
1032	gi|15597587	8.29	6	2	2		1.00:0.39	51309	membrane protein precursor
1033	gi|15598635	8.27	24	2	2		1.00:2.50	14200	triphosphate 2'-epimerase
1034	gi|15597435	8.15	9	2	2		1.00:1.50	40628	gi|15597435|PslI
1035	gi|15595966	7.93	18	2	2		1.00:0.67	14490	protein
1036	gi|15597519	7.88	4	2	2		1.00:3.00	59942	dehydrogenase
1037	gi|15598846	7.74	7	2	2		1.00:3.01	41553	5-phosphate reductoisomerase
1038	gi|15595489	7.72	7	2	2		1.00:1.60	41219	deiminase
1039	gi|15598498	7.68	17	2	2		1.00:1.65	16883	protein
1040	gi|15598422	7.65	8	2	2		1.00:2.21	30473	gi|15598422|hydrolase
1041	gi|15595558	7.61	4	2	2		1.00:0.61	61959	precursor
1042	gi|15596808	7.6	3	2	2		1.00:2.59	71494	regulator hybrid
1043	gi|15598435	7.47	8	2	2		1.00:0.58	30366	protein
1044	gi|15598821	7.44	11	2	2		1.00:1.74	26368	phase survival protein SurE
1045	gi|15600753	7.31	9	2	2	Deamidation (NQ)	1.00:0.57	31921	ATP synthase subunit A
1046	gi|15598440	7.19	9	2	2	Carbamidomethylation	1.00:1.24	27063	division inhibitor MinD
1047	gi|15596490	7.17	9	2	2		1.00:0.70	38764	protein
1048	gi|15599103	7.12	12	2	2		1.00:1.50	27549	protein
1049	gi|15595584	7.11	14	2	2		1.00:1.50	21242	triphosphate pyrophosphatase
1050	gi|15598244	7.08	4	2	2		1.00:2.90	81254	rRNA m(2)G2445 methyltransferase
1051	gi|15600527	7.07	15	2	2		1.00:1.70	25654	PH
1052	gi|15599565	7.02	13	2	2	Carbamylation	1.00:1.25	21047	protein
1053	gi|15598894	6.95	12	2	2		1.00:1.83	20337	protein
1054	gi|15598208	6.85	28	2	2		1.00:1.50	9837	protein
1055	gi|15599624	6.8	11	2	2	Deamidation (NQ)	1.00:1.75	23615	starvation protein A
1056	gi|15599657	6.75	11	2	2		1.00:1.35	26450	component of ABC transporter
1057	gi|15597216	6.61	10	2	2		1.00:1.35	23695	regulator
1058	gi|15600022	6.39	7	2	2		1.00:0.57	49659	dehydrogenase
1059	gi|15599943	6.36	5	2	2		1.00:1.44	47797	mutase
1060	gi|15596469	6.32	14	2	2		1.00:1.44	22292	acid a c-diamide adenosyltransferase
1061	gi|15599113	6.3	18	2	2		1.00:1.33	17306	cofactor biosynthesis protein MoaC
1062	gi|15595643	6.23	5	2	2		1.00:0.62	43847	protein
1063	gi|15598284	6.21	6	2	2		1.00:1.47	32140	polyphosphate/ATP-NAD kinase
1064	gi|15598870	6.18	28	2	2	Deamidation (NQ)	1.00:1.31	14393	protein
1065	gi|15598723	6.13	8	2	2		1.00:1.38	38393	gi|15598723|dihydroorotase
1066	gi|15598623	6.13	7	2	2		1.00:1.81	32323	dehydrogenase
1067	gi|15598650	6.06	8	2	2		1.00:1.85	42069	thiolase
1068	gi|15600184	6.04	6	2	2		1.00:1.43	42079	protein
1069	gi|15596815	5.98	14	2	2		1.00:1.43	15595	protein
1070	gi|15597937	5.88	19	2	2	Carbamylation; Pyro-glu from Q	1.00:1.93	13365	ribosomal protein L20
1071	gi|15599641	5.82	12	2	2		1.00:1.59	27360	protein
1072	gi|15599689	5.8	16	2	2		1.00:1.40	20617	gi|15599689|RoxR
1073	gi|15599642	5.75	7	2	2		1.00:1.08	41000	protein
1074	gi|15598409	5.7	9	2	2		1.00:2.41	33376	protein
1075	gi|15597145	5.6	8	2	2		1.00:1.30	36143	operon repressor RbsR
1076	gi|15600639	5.57	31	2	2	Deamidation (NQ); Carbamylation	1.00:1.06	7881	protein
1077	gi|15600368	5.53	8	2	2		1.00:1.25	29395	nucleotidase CysQ
1078	gi|15600676	5.52	5	2	2		1.00:1.44	49323	response regulator AlgB
1079	gi|15599661	5.5	7	2	2		1.00:1.26	32219	protein
1080	gi|15598024	5.4	7	2	2		1.00:1.34	44800	AlaT
1081	gi|15595995	5.27	12	2	2		1.00:1.43	22289	methyltransferase
1082	gi|15598839	5.26	6	2	2		1.00:1.35	41295	synthase
1083	gi|15600557	5.26	10	2	2		1.00:1.55	32401	response regulator
1084	gi|15596056	5.11	15	2	2		1.00:1.97	22852	protein
1085	gi|15598395	5.06	11	2	2		1.00:1.28	23144	protein
1086	gi|15599515	5.05	6	2	2		1.00:0.90	36431	protein
1087	gi|15599917	5.05	16	2	2		1.00:1.26	17344	protein DksA
1088	gi|15598303	4.95	7	2	2		1.00:0.55	43185	sulfhydrylase
1089	gi|15599702	4.93	9	2	2		1.00:0.66	36340	ABC transporter ATP-binding protein
1090	gi|15596309	4.9	6	2	2		1.00:1.33	41414	protein
1091	gi|15600496	4.82	18	2	2		1.00:0.84	11627	protein
1092	gi|15599422	4.77	2	2	2		1.00:1.04	156465	acid synthetase
1093	gi|15597026	4.72	7	2	2	Carbamidomethylation; Deamidation (NQ)	1.00:1.27	40833	protein
1094	gi|15596033	4.72	4	2	2		1.00:0.99	42421	kinase
1095	gi|15595532	4.65	13	2	2		1.00:1.42	24354	protein
1096	gi|15599863	4.54	12	2	2		1.00:1.47	23028	membrane lipoprotein LolB
1097	gi|15599673	4.48	4	2	2		1.00:1.28	54682	axial filament protein
1098	gi|15595243	4.37	10	2	2		1.00:0.68	24396	protein
1099	gi|15599171	4.36	18	2	2		1.00:1.47	22146	pyrophosphorylase
1100	gi|15596005	4.28	19	2	2		1.00:1.31	17538	protein
1101	gi|15597839	4.18	5	2	2		1.00:0.76	36744	dehydrogenase subunit H
1102	gi|15599494	4.15	33	2	2		1.00:1.22	10351	protein
1103	gi|15598103	4.14	7	2	2		1.00:0.86	44096	methyltransferase CobL
1104	gi|15595649	4.12	8	2	2		1.00:1.49	29423	protein
1105	gi|15596168	4.12	7	2	2		1.00:2.22	37889	protein
1106	gi|15600408	4.1	5	2	2		1.00:1.25	38953	cleavage system aminomethyltransferase T
1107	gi|15599196	4.06	7	2	2		1.00:1.40	37423	lytic transglycosylase B
1108	gi|15600757	4.05	14	2	2		1.00:1.35	23735	rRNA methyltransferase GidB
1109	gi|15598362	4.05	7	2	2		1.00:1.29	40632	mutase
1110	gi|15596720	4.01	3	2	2		1.00:0.62	87635	dehydrogenase
1111	gi|15600129	3.87	15	2	2	Carbamidomethylation	1.00:1.90	27081	methylase
1112	gi|15598359	3.82	14	2	2		1.00:1.23	24637	kinase
1113	gi|15598199	3.81	13	2	2	Deamidation (NQ)	1.00:1.19	22474	protein
1114	gi|15595223	3.78	9	2	2		1.00:1.25	29485	5-dehydrogenase
1115	gi|15595953	3.77	10	2	2		1.00:1.66	24431	response regulator
1116	gi|15600539	3.72	6	2	2	Carbamidomethylation	1.00:1.84	51423	protein
1117	gi|15599441	3.72	36	2	2	Deamidation (NQ); Carbamylation	1.00:1.37	6478	ribosomal protein L30
1118	gi|15598368	3.68	8	2	2		1.00:1.37	24575	phosphatase
1119	gi|15596960	3.67	5	2	2		1.00:1.59	36064	protein
1120	gi|15596032	3.65	3	2	2	Carbamidomethylation	1.00:1.13	75697	acetyltransferase
1121	gi|15598959	3.62	5	2	2		1.00:1.52	51131	gi|15598959|transglycosylase
1122	gi|15596316	3.61	15	2	2		1.00:1.48	17194	gi|15596316|YfiB
1123	gi|15595506	3.61	14	2	2		1.00:1.42	27052	protein
1124	gi|15600296	3.54	7	2	2		1.00:1.51	37948	protein
1125	gi|15599920	3.53	6	2	2		1.00:0.83	52258	response regulator CbrB
1126	gi|15600397	3.42	6	2	2		1.00:1.40	47859	synthase
1127	gi|15599464	3.4	18	2	2	Carbamylation	1.00:1.19	13799	ribosomal protein S12
1128	gi|15598893	3.38	5	2	2		1.00:1.06	48612	protein
1129	gi|15595591	3.32	14	2	2		1.00:1.36	21186	protein
1130	gi|15599532	3.32	12	2	2		1.00:1.17	20924	protein
1131	gi|15598657	3.3	6	2	2		1.00:0.83	43353	protein
1132	gi|15600497	3.29	5	2	2		1.00:1.46	47140	acid dehydrogenase small subunit
1133	gi|15597913	3.27	15	2	2		1.00:1.11	30435	precursor
1134	gi|15596087	3.21	7	2	2		1.00:1.06	26114	transporter AotM
1135	gi|15598211	3.2	10	2	2		1.00:1.20	29852	protein
1136	gi|15600452	3.19	9	2	2		1.00:1.31	27247	synthase
1137	gi|15597276	3.18	4	2	2		1.00:0.88	46295	KynU
1138	gi|15595970	3.16	10	2	2		1.00:1.31	27240	5'-phosphate synthase
1139	gi|15597782	3.06	13	2	2		1.00:1.23	23024	regulator GacA
1140	gi|15599015	3.05	10	2	2		1.00:1.28	33041	translocase subunit SecF
1141	gi|15600165	3.02	13	2	2		1.00:1.25	27881	protein
1142	gi|15599744	2.98	6	2	2		1.00:1.18	38783	acid oxidase
1143	gi|15598407	2.96	8	2	2		1.00:0.89	36480	transporter permease
1144	gi|15596990	2.95	19	2	2		1.00:1.18	18126	cis-trans isomerase B
1145	gi|15596088	2.94	8	2	2		1.00:0.72	40244	protein
1146	gi|15597802	2.9	8	2	2	Deamidation (NQ); Oxidation (M)	1.00:0.60	13040	relay protein TusC
1147	gi|15600691	2.8	9	2	2		1.00:1.36	33831	gi|15600691|adhesin
1148	gi|15596551	2.74	18	2	2		1.00:1.12	15959	protein
1149	gi|15598377	2.74	12	2	2	Carbamidomethylation	1.00:1.36	23966	aldolase
1150	gi|15599606	2.71	8	2	2	Carbamidomethylation	1.00:1.36	34363	ligase
1151	gi|15599567	2.69	7	2	2	Deamidation (NQ)	1.00:1.41	50754	protein
1152	gi|15598544	2.65	8	2	2	Carbamidomethylation	1.00:1.21	29710	protein methyltransferase
1153	gi|15600347	2.64	9	2	2		1.00:1.05	24929	transporter permease
1154	gi|15598823	2.59	17	2	2		1.00:1.22	16636	2 4-cyclodiphosphate synthase
1155	gi|15600109	2.55	13	2	2	Carbamidomethylation	1.00:1.14	25485	protein
1156	gi|15597805	2.54	6	2	2		1.00:1.13	36595	protein
1157	gi|15596140	2.53	11	2	2		1.00:1.23	27183	protein
1158	gi|15596237	2.51	13	2	2		1.00:0.92	18740	protein
1159	gi|15598082	2.47	6	2	2		1.00:0.82	64406	protein with apparent function in citronellol catabolism
1160	gi|15600083	2.42	9	2	2		1.00:1.29	22957	gi|15600083|DesT
1161	gi|15598327	2.42	11	2	2		1.00:1.15	22838	gi|15598327|aldolase
1162	gi|15598524	2.4	5	2	2		1.00:1.34	42498	monooxygenase
1163	gi|15597043	2.39	3	2	2		1.00:1.48	85686	isomerase
1164	gi|15600049	2.34	2	2	2		1.00:0.99	101628	(Regulator of Exopolysaccharide and type III Secretion)
1165	gi|15599200	2.32	19	2	2	Carbamylation	1.00:1.05	13054	protein
1166	gi|15595631	2.31	4	2	2		1.00:0.73	81291	protein
1167	gi|15598809	2.31	3	2	2	Carbamidomethylation	1.00:1.53	88379	protein
1168	gi|15598535	2.3	3	2	2		1.00:0.80	80899	protein PlpD
1169	gi|15598093	2.3	5	2	2	Deamidation (NQ)	1.00:1.19	53488	regulator
1170	gi|15599858	2.24	8	2	2		1.00:1.08	26702	biosynthesis protein MoeB
1171	gi|15597967	2.21	6	2	2	Oxidation (M)	1.00:0.84	38032	protein
1172	gi|15600150	2.19	9	2	2		1.00:1.11	32017	decarboxylase
1173	gi|15596541	2.19	11	2	2		1.00:1.13	27427	dehydrogenase
1174	gi|15598907	2.18	6	2	2		1.00:0.96	24714	protein
1175	gi|15596927	2.17	5	2	2		1.00:0.71	52618	protein
1176	gi|15598895	2.17	14	2	2		1.00:0.96	26313	regulator
1177	gi|15600453	2.09	8	2	2		1.00:1.19	33668	deaminase
1178	gi|15598811	2.05	6	2	2	Deamidation (NQ)	1.00:1.11	40495	protein
1179	gi|15600696	2.02	8	2	2		1.00:1.11	36727	component of ABC transporter
1180	gi|15600336	2.02	13	2	2		1.00:1.16	21937	dehydratase
1181	gi|15595972	1.98	10	2	2		1.00:1.02	28323	protein
1182	gi|15596605	1.98	3	2	2		1.00:1.25	86408	protein
1183	gi|15600448	1.94	17	2	2	Carbamylation	1.00:0.99	16392	polymerase sigma 70 factor
1184	gi|15597367	1.93	14	2	2		1.00:0.80	18098	protein
1185	gi|15598452	1.93	7	2	2		1.00:1.19	33262	gi|15598452|oxidoreductase
1186	gi|15600529	1.88	9	2	2		1.00:1.16	23102	kinase
1187	gi|15595342	1.87	13	2	2		1.00:1.14	22473	protein
1188	gi|15597392	1.87	16	2	2		1.00:1.00	21728	regulator
1189	gi|15596114	1.85	3	2	2		1.00:0.85	68735	uptake protein Kup
1190	gi|15600506	1.83	6	2	2		1.00:1.15	48098	amino acid--pyruvate transaminase
1191	gi|15596370	1.75	15	2	2		1.00:1.36	17918	C protein NapB precursor
1192	gi|15597748	1.75	7	2	2	Carbamidomethylation	1.00:0.99	40856	dehydrogenase
1193	gi|15597917	1.75	13	2	2		1.00:0.75	17357	protein
1194	gi|15595300	1.73	15	2	2		1.00:1.19	20252	anhydrase
1195	gi|15596723	1.69	10	2	2		1.00:1.12	25070	regulator
1196	gi|15597788	1.68	8	2	2		1.00:1.14	40755	spermidine/putrescine-binding protein
1197	gi|15598026	1.68	12	2	2		1.00:0.98	31593	shock protein HtpX
1198	gi|15595512	1.68	23	2	2		1.00:1.13	14123	protein
1199	gi|15598092	1.61	10	2	2		1.00:0.89	23980	polymerase sigma factor
1200	gi|15597143	1.56	5	2	2		1.00:1.26	55796	transporter RbsA
1201	gi|15598450	1.52	8	2	2		1.00:0.96	36301	component of ABC transporter
1202	gi|15598676	1.49	15	2	2		1.00:1.11	21154	triphosphate deaminase
1203	gi|15598276	1.45	10	2	2		1.00:0.97	34905	protein
1204	gi|15600492	1.44	4	2	2		1.00:1.21	71165	protein
1205	gi|15596093	1.44	9	2	2		1.00:0.89	36931	succinyltransferase AI subunit
1206	gi|15597427	1.43	6	2	2		1.00:1.17	54817	gi|15597427|PslA
1207	gi|15595846	1.42	16	2	2		1.00:0.98	22060	synthase component II
1208	gi|15600297	1.39	10	2	2		1.00:0.88	21514	protein
1209	gi|15600493	1.33	26	2	2	Carbamidomethylation; Carbamylation	1.00:1.08	14154	C5
1210	gi|15595960	1.33	25	2	2		1.00:0.90	19681	factor MucA
1211	gi|15599125	1.31	5	2	2		1.00:0.91	54235	insensitive terminal oxidase
1212	gi|15598855	1.21	6	2	2		1.00:1.02	44545	transaminase
1213	gi|15596741	1.2	9	2	2		1.00:1.07	27129	regulator Anr
1214	gi|15596882	1.18	12	2	2		1.00:1.11	24138	E-1
1215	gi|15596324	1.17	7	2	2		1.00:0.85	36474	gi|15596324|oxidoreductase
1216	gi|15598185	1.15	12	2	2		1.00:1.13	22474	protein
1217	gi|15596047	1.14	22	2	2		1.00:1.01	14822	protein
1218	gi|15599404	1.11	6	2	2		1.00:1.17	36357	methyltransferase
1219	gi|15600424	1.03	2	2	2		1.00:1.20	99868	fusion ABC transporter
1220	gi|15599014	1.01	23	2	2		1.00:1.13	18941	protein
1221	gi|15600758	0.94	5	2	2		1.00:0.99	69611	uridine 5-carboxymethylaminomethyl modification enzyme GidA
1222	gi|15597373	0.94	5	2	2		1.00:1.00	71372	regulator hybrid
1223	gi|15597199	0.91	10	2	2		1.00:1.09	26728	dehydrogenase
1224	gi|15600482	0.88	26	2	2		1.00:1.09	9533	protein
1225	gi|15598992	0.85	9	2	2	Carbamidomethylation; Deamidation (NQ)	1.00:1.14	30024	protein
1226	gi|15597629	0.78	29	2	2	Carbamidomethylation	1.00:0.76	9225	protein
1227	gi|15600528	0.75	9	2	2	Deamidation (NQ); Carbamylation; Pyro-glu from Q	1.00:0.99	31723	protein
1228	gi|15598854	0.71	2	2	2		1.00:0.86	103459	uridylyl-transferase
1229	gi|15597018	0.69	6	2	2		1.00:1.13	29957	hydratase
1230	gi|15597029	0.69	7	2	2	Carbamidomethylation	1.00:1.42	38068	protease
1231	gi|15600381	0.69	6	2	2		1.00:0.94	44817	dehydrogenase
1232	gi|15600284	0.64	10	2	2		1.00:1.08	29792	amidohydrolase
1233	gi|15600103	0.63	9	2	2	Deamidation (NQ)	1.00:0.90	32222	amino acid ABC transporter ATP-binding protein
1234	gi|15595316	0.54	13	2	2		1.00:1.06	21446	protein
1235	gi|15598764	0.53	4	2	2		1.00:1.11	68950	synthetase
1236	gi|15600156	0.47	11	2	2		1.00:1.02	25686	protein
1237	gi|15596721	0.41	5	2	2		1.00:1.07	52894	dehydrogenase
1238	gi|15599982	0.37	11	2	2		1.00:1.07	31194	protein
1239	gi|15596880	0.35	11	2	2		1.00:1.07	22868	dehydratase
1240	gi|15599894	0.34	4	2	2		1.00:1.11	81605	protein 1B
1241	gi|15596390	0.33	8	2	2		1.00:1.12	25278	protein
1242	gi|15595681	0.26	15	2	2	Carbamidomethylation	1.00:1.02	18553	protein
1243	gi|15598552	0.25	8	2	2	Carbamidomethylation	1.00:0.88	48755	protein
1244	gi|15595968	0.23	6	2	2		1.00:0.96	34216	protein Era
1245	gi|308154506	0.18	5	2	2		1.00:1.14	61723	synthase
1246	gi|15596378	0.15	2	2	2		1.00:1.02	124769	protein
1247	gi|15596369	0.12	10	2	2		1.00:0.99	22696	C protein NapC
1248	gi|15597840	0	12	2	2		1.00:1.05	20578	dehydrogenase subunit I
1249	gi|15596671	0	5	2	2		1.00:1.02	56024	protein
