# Supplementary material for: Quantitative proteomics analysis of proteins involved in alkane uptake comparing the profiling of Pseudomonas aeruginosa SJTD-1 in response to n-octadecane and n-hexadecane
Source: PLoS One. 2017 Jun 29;12(6):e0179842. doi: 10.1371/journal.pone.0179842 (PMC5491041; doi:10.1371/journal.pone.0179842)
Supplement: S5 Table — Proteins with fold changes of ≥2 or ≤ 0.5 are considered significantly more or less abundant in the presence of n-octadecane, respectively, based on statistic and normalization analysis for four biological replicates. Accession number in accordance with records of P. aeruginosa PAO1 NCBI database. Fold: average ratio from four biological replicates for label free study (C18 / C16). (XLSX) [file pone.0179842.s006.xlsx]

## Sheet: Sheet1
Protein Group	Accession	Significance (-10lgP)	Coverage (%)	#Peptides	#Unique	PTM	Group Profile (Ratio C16：C18)	Description
1	gi|15597527	41.15	23	4	4		1.00:7.63	protein
2	gi|15598807	58.91	27	2	2		1.00:7.47	protein
3	gi|15597123	43.27	16	10	10	Deamidation (NQ); Carbamylation	1.00:7.21	S-methyltransferase
4	gi|15599455	80.98	51	5	5	Deamidation (NQ); Oxidation (M); Carbamylation; Pyro-glu from Q	1.00:5.70	ribosomal protein S19
5	gi|15598860	77.89	24	2	2	Carbamylation	1.00:5.37	protein
6	gi|155965501	94.05	35	4	4	Carbamidomethylation; Deamidation (NQ); Carbamylation	1.00:5.24	protein
7	gi|15596715	51.92	28	2	2		1.00:4.81	protein
8	gi|15596482	30.41	15	2	2		1.00:4.47	regulator
9	gi|15595606	60.78	27	2	2		1.00:4.41	motility protein PilH
10	gi|15596054	54.37	16	2	2	Carbamylation	1.00:4.32	protein BolA
11	gi|15595605	28.04	30	3	3	Carbamidomethylation	1.00:4.07	motility protein PilG
12	gi|15598045	30.68	16	2	2		1.00:3.97	gi|15598045|OhrR
13	gi|15595377	49.82	85	12	12	Oxidation (M); Carbamylation	1.00:3.85	response regulator
14	gi|15600541	92.85	69	11	11	Deamidation (NQ); Carbamylation	1.00:3.84	protein
15	gi|15599457	59.02	67	11	11	Carbamylation	1.00:3.61	ribosomal protein L23
16	gi|15597863	60.98	38	5	5	Deamidation (NQ); Carbamylation	1.00:3.52	protein
17	gi|15596125	21.33	5	3	3	Deamidation (NQ)	1.00:3.52	regulator hybrid
18	gi|15596598	35.74	15	2	2	Deamidation (NQ)	1.00:3.49	protein
19	gi|15598217	36.2	16	2	2	Carbamidomethylation; Pyro-glu from Q	1.00:3.42	protein
20	gi|15600530	33.54	41	3	3	Carbamidomethylation; Deamidation (NQ); Carbamylation	1.00:3.41	RNA polymerase subunit omega
21	gi|15599638	42.06	22	11	11	Carbamylation	1.00:3.38	sulfate adenylyltransferase subunit 1/adenylylsulfate kinase protein
22	gi|15596653	29.1	20	2	2	Carbamylation	1.00:3.35	protein CheY
23	gi|15599890	70.05	14	6	6	Deamidation (NQ); Oxidation (M); Carbamylation	1.00:3.32	synthase 3 catalytic subunit
24	gi|15599126	41.74	18	3	3		1.00:3.27	protein
25	gi|15599961	52.91	16	2	2	Carbamylation	1.00:3.15	protein
26	gi|15599774	58.54	10	2	2	Carbamidomethylation; Oxidation (M); Carbamylation	1.00:3.06	protein
27	gi|15600764	81.46	42	13	13	Carbamylation; Pyro-glu from Q	1.00:3.05	transhydrogenase subunit alpha part 1
28	gi|15599935	61.43	52	6	6	Carbamylation; Pyro-glu from Q	1.00:3.05	ribosomal protein S15
29	gi|15597027	41.8	29	3	3	Oxidation (M); Carbamylation	1.00:3.05	protein
30	gi|15600532	57.51	76	7	7	Carbamylation	1.00:3.03	protein
31	gi|15598963	20.81	5	2	2		1.00:3.03	gi|15598963|metallo-oxidoreductase
32	gi|15595272	27.58	14	11	11		1.00:3.02	protein kinase PpkA
33	gi|15599460	72.17	50	9	9	Deamidation (NQ); Oxidation (M); Carbamylation	1.00:2.99	ribosomal protein S10
34	gi|15599889	41.06	19	2	2		1.00:2.96	synthase 3 regulatory subunit
35	gi|15598369	16.38	12	2	2		1.00:2.96	dehydrogenase
36	gi|15599798	44.44	45	17	15	Carbamidomethylation; Deamidation (NQ); Oxidation (M); Carbamylation	1.00:2.90	hydroxymethyltransferase
37	gi|15596226	20.68	23	2	2		1.00:2.89	protein
38	gi|15597815	79.82	39	3	3	Deamidation (NQ); Carbamylation	1.00:2.87	initiation factor IF-1
39	gi|15595963	22.34	40	14	14	Deamidation (NQ); Oxidation (M); Carbamylation	1.00:2.86	protease MucD precursor
40	gi|15599454	61.4	50	9	9	Acetylation (Protein N-term); Oxidation (M); Carbamylation	1.00:2.79	ribosomal protein L22
41	gi|15599017	71.53	36	5	5	Carbamylation	1.00:2.76	translocase subunit YajC
42	gi|15595776	71.63	49	5	5	Carbamidomethylation; Deamidation (NQ); Carbamylation	1.00:2.72	ribosomal protein S21
43	gi|15599597	17.58	53	9	9	Carbamidomethylation	1.00:2.62	S-transferase
44	gi|15595328	32.36	11	4	4	Carbamylation	1.00:2.61	dehydrogenase
45	gi|15599604	27.36	34	9	9	Oxidation (M); Carbamylation; Pyro-glu from Q	1.00:2.56	division protein FtsA
46	gi|15599785	38.42	57	29	29	Deamidation (NQ); Oxidation (M); Carbamylation; Pyro-glu from Q	1.00:2.51	membrane protein precursor
47	gi|15600747	66.3	79	35	35	Carbamidomethylation; Deamidation (NQ); Oxidation (M); Carbamylation; Pyro-glu from Q	1.00:2.49	ATP synthase subunit beta
48	gi|15599763	62.01	67	6	6	Carbamylation	1.00:2.48	ribosomal protein L27
49	gi|15595653	23.24	88	7	7	Deamidation (NQ); Oxidation (M); Carbamylation; Pyro-glu from Q	1.00:2.44	protein
50	gi|15600127	33.95	76	7	7	Carbamylation; Pyro-glu from Q	1.00:2.37	ribosomal protein S18
51	gi|15595206	28.35	29	14	14	Deamidation (NQ); Carbamylation; Pyro-glu from Q	1.00:2.36	synthetase subunit beta
52	gi|15598242	26.48	19	2	2		1.00:2.36	protein
53	gi|15599170	30.36	11	2	2	Oxidation (M); Carbamylation	1.00:2.32	kinase
54	gi|15598930	67.33	29	10	10	Carbamidomethylation; Deamidation (NQ); Oxidation (M); Carbamylation	1.00:2.30	synthase
55	gi|15599451	17.89	35	3	3	Carbamylation	1.00:2.30	ribosomal protein L29
56	gi|15600687	30.99	20	2	2	Deamidation (NQ)	1.00:2.30	protein
57	gi|15596964	31.17	7	3	3		1.00:2.26	protein
58	gi|15595743	37.67	47	15	15	Oxidation (M); Carbamylation; Pyro-glu from Q	1.00:2.22	synthetase
59	gi|15599612	33.58	16	5	5		1.00:2.22	6-diaminopimelate--D-alanyl-D-alanyl ligase
60	gi|15599568	15.82	16	4	4		1.00:2.22	protein
61	gi|15595563	21.32	49	20	20	Carbamidomethylation; Deamidation (NQ); Carbamylation	1.00:2.21	dehydrogenase
62	gi|15596356	41.31	83	5	5	Carbamylation	1.00:2.21	protein
63	gi|15596147	23.16	44	4	4	Carbamylation	1.00:2.21	reductase
64	gi|15595281	22.01	30	4	4		1.00:2.21	protein
65	gi|15598210	35.18	44	33	33	Carbamidomethylation; Deamidation (NQ); Oxidation (M); Carbamylation; Pyro-glu from Q	1.00:2.20	fatty acid oxidation complex subunit alpha
66	gi|15598308	19.9	19	4	4	Oxidation (M)	1.00:2.18	carboxylase subunit beta
67	gi|15599437	20.2	64	8	8	Carbamidomethylation; Deamidation (NQ); Carbamylation	1.00:2.16	ribosomal protein S13
68	gi|15600306	17.88	12	4	4		1.00:2.16	protein
69	gi|15598631	22.03	27	3	3		1.00:2.16	gi|15598631|flavodoxin
70	gi|15598593	47.87	17	4	4	Carbamylation	1.00:2.15	reductase
71	gi|15596289	48.49	76	45	45	Deamidation (NQ); Oxidation (M); Carbamylation; Pyro-glu from Q	1.00:2.13	type B
72	gi|15600157	15.22	14	8	8	Deamidation (NQ)	1.00:2.13	topoisomerase IV subunit A
73	gi|15600041	40	56	20	20	Carbamidomethylation; Deamidation (NQ); Oxidation (M); Carbamylation	1.00:2.12	carboxylase biotin carboxylase subunit
74	gi|15598721	33.93	43	14	14	Carbamidomethylation; Deamidation (NQ); Oxidation (M); Carbamylation	1.00:2.12	synthase
75	gi|15597097	31.74	38	5	5	Carbamidomethylation; Oxidation (M); Carbamylation	1.00:2.12	biosynthesis protein
76	gi|15598924	23.01	30	17	17	Deamidation (NQ); Carbamylation; Pyro-glu from Q	1.00:2.11	protein
77	gi|15595513	53.91	29	8	8	Carbamidomethylation; Deamidation (NQ)	1.00:2.11	dehydrogenase
78	gi|15599896	17.39	38	3	3	Pyro-glu from Q	1.00:2.11	protein
79	gi|15599117	45.12	65	29	29	Deamidation (NQ); Oxidation (M); Carbamylation; Pyro-glu from Q	1.00:2.10	protein
80	gi|15600749	66.31	60	39	39	Carbamidomethylation; Deamidation (NQ); Oxidation (M); Carbamylation; Pyro-glu from Q	1.00:2.09	ATP synthase subunit alpha
81	gi|15597035	23.1	23	11	11	Carbamylation; Pyro-glu from Q	1.00:2.07	reductase
82	gi|15599786	38.46	20	2	2	Carbamylation	1.00:2.07	activator
83	gi|15598228	59.08	49	27	27	Deamidation (NQ); Oxidation (M); Carbamylation	1.00:2.04	C Snr1
84	gi|15599172	26.44	12	4	4		1.00:2.04	aminotransferase
85	gi|15595641	21.04	22	8	8		1.00:2.03	amidohydrolase
86	gi|15597830	39.84	66	36	36	Carbamidomethylation; Deamidation (NQ); Oxidation (M); Carbamylation; Pyro-glu from Q	1.00:2.02	lyase
87	gi|15595679	28.36	29	19	19	Deamidation (NQ); Oxidation (M); Carbamylation; Pyro-glu from Q	1.00:2.02	synthase G
88	gi|15598528	23.54	18	3	3		1.00:2.02	protein
89	gi|15597060	36.48	29	5	5		1.00:12.00	periplasmic protein precursor ModA
90	gi|15598222	19.84	21	6	6		1.00:0.50	protein
91	gi|15599439	22.36	9	3	3	Deamidation (NQ); Carbamylation	1.00:0.49	translocase subunit SecY
92	gi|15596957	26.17	35	24	24	Carbamidomethylation; Deamidation (NQ)	1.00:0.45	regulator
93	gi|155996981	29.86	39	17	17	Carbamidomethylation; Deamidation (NQ); Carbamylation; Pyro-glu from Q	1.00:0.39	transporter
94	gi|15599417	60.91	67	46	46	Deamidation (NQ); Carbamylation; Pyro-glu from Q	1.00:0.35	outer membrane receptor precursor
95	gi|15597559	21.65	21	6	6	Carbamidomethylation	1.00:0.32	protein
96	gi|15600249	59.68	41	16	15	Carbamidomethylation; Deamidation (NQ); Carbamylation; Pyro-glu from Q	1.00:0.30	acid) synthase 1
97	gi|15599904	31.91	19	11	11		1.00:0.27	uptake outer membrane receptor PhuR precursor
98	gi|15595562	19.29	47	6	6	Deamidation (NQ); Oxidation (M)	1.00:0.24	protein
99	gi|15598058	84.21	18	3	3		1.00:0.21	lipase precursor
